# Supplementary material for: Dimethyl 3,5-diethyl-1H-pyrrole-2,4-dicarboxyl­ate
Source: Acta Crystallogr Sect E Struct Rep Online. 2011 Jul 23;67(Pt 8):o2097. doi: 10.1107/S1600536811028352 (PMC3213539; doi:10.1107/S1600536811028352)
Supplement: Supplementary file 1 [file e-67-o2097-sup1.cif]

##############################################################################
#                                                                            #
# This CIF contains the data in a paper accepted for publication in          #
# Acta Crystallographica Section E. It conforms to the requirements of       #
# Notes for Authors for Acta Crystallographica Section E, and has been       #
# peer reviewed under the auspices of the IUCr Commission on Journals.       #
#                                                                            #
# Full details of the Crystallographic Information File format               #
# are given in the paper "The Crystallographic Information File (CIF):       #
# a New Standard Archive File for Crystallography" by S. R. Hall, F. H.      #
# Allen and I. D. Brown [Acta Cryst. (1991), A47, 655-685].                  #
#                                                                            #
# The current version of the core CIF dictionary is obtainable from          #
# ftp://ftp.iucr.org/pub/cif_core.dic.                                       #
#                                                                            #
# Software is freely available for graphical display of the structure(s)     #
# in this CIF. For information consult the CIF software page                 #
# http://www.iucr.org/resources/cif/software.                                #
#                                                                            #
# This file may be used for bona fide research purposes within the           #
# scientific community so long as proper attribution is given to the journal # 
# article from which it was obtained.                                        #
#                                                                            #
##############################################################################
data_global
_audit_creation_method     'SHELXL97'
_journal_data_validation_number     ?
_journal_date_recd_electronic     2011-06-29
_journal_date_accepted     2011-07-15
_journal_name_full     'Acta Crystallographica, Section E'
_journal_year     2011
_journal_volume     67
_journal_issue      8
_journal_page_first     o2097
_journal_page_last     o2097
_journal_paper_category     QO
_journal_coeditor_code     PK2335
_publ_contact_author_name     ' Zhong-Ping Ou'
_publ_contact_author_address
;
School of Chemistry and Chemical Engineering,
Jiangsu University,
Zhenjiang 212013
People's Republic of China
;
_publ_contact_author_email     'zpou2011@126.com'
_publ_contact_author_Phone     ?
_publ_section_title
;
Dimethyl 3,5-diethyl-1<i>H</i>-pyrrole-2,4-dicarboxylate
;
loop_
    _publ_author_name
    _publ_author_address
    'Gui-Fen Lu'
;
School of Chemistry and Chemical Engineering,
Jiangsu University,
Zhenjiang 212013
People's Republic of China
;
    'Wen-Sheng Lin'
;
School of Chemistry and Chemical Engineering,
Jiangsu University,
Zhenjiang 212013
People's Republic of China
;
    'Wei-Hua Zhu'
;
School of Chemistry and Chemical Engineering,
Jiangsu University,
Zhenjiang 212013
People's Republic of China
;
    'Zhong-Ping Ou'
;
School of Chemistry and Chemical Engineering,
Jiangsu University,
Zhenjiang 212013
People's Republic of China
;
data_I
_audit_creation_method     SHELXL-97
_chemical_name_systematic
;
Dimethyl 3,5-diethyl-1<i>H</i>-pyrrole-2,4-dicarboxylate
;
_chemical_name_common     2,4-Dimethoxycarbonyl-3,5-diethylpyrrole
_chemical_formula_moiety     'C12 H17 N O4'
_chemical_formula_sum     'C12 H17 N O4'
_chemical_formula_iupac     'C12 H17 N O4'
_chemical_formula_weight     239.27
_chemical_melting_point     ?
_symmetry_cell_setting     monoclinic
_symmetry_space_group_name_H-M     'P 21/c'
_symmetry_space_group_name_Hall     '-P 2ybc'
loop_
    _symmetry_equiv_pos_as_xyz
    'x, y, z'
    '-x, y+1/2, -z+1/2'
    '-x, -y, -z'
    'x, -y-1/2, z-1/2'
_cell_length_a     4.4697(7)
_cell_length_b     14.616(2)
_cell_length_c     19.784(3)
_cell_angle_alpha     90.00
_cell_angle_beta     90.467(2)
_cell_angle_gamma     90.00
_cell_volume     1292.4(4)
_cell_formula_units_Z     4
_cell_measurement_reflns_used     3745
_cell_measurement_theta_min     2.79
_cell_measurement_theta_max     27.43
_cell_measurement_temperature     298(2)
_exptl_crystal_description     block
_exptl_crystal_colour     colorless
_exptl_crystal_size_max     0.20
_exptl_crystal_size_mid     0.15
_exptl_crystal_size_min     0.10
_exptl_crystal_density_diffrn     1.230
_exptl_crystal_density_meas     ?
_exptl_crystal_density_method     'not measured'
_exptl_crystal_F_000     512
_exptl_absorpt_coefficient_mu     0.092
_exptl_absorpt_correction_type     multi-scan
_exptl_absorpt_process_details     '(SADABS; Sheldrick, 2003)'
_exptl_absorpt_correction_T_min     0.982
_exptl_absorpt_correction_T_max     0.991
_exptl_special_details     ?
_diffrn_ambient_temperature     298(2)
_diffrn_radiation_type     MoK\a
_diffrn_radiation_wavelength     0.71073
_diffrn_radiation_source     'fine-focus sealed tube'
_diffrn_radiation_monochromator     graphite
_diffrn_measurement_device_type     'Bruker APEXII CCD area-detector'
_diffrn_measurement_method     '\f and \w'
_diffrn_detector_area_resol_mean     ?
_diffrn_reflns_number     6296
_diffrn_reflns_av_R_equivalents     0.0373
_diffrn_reflns_av_sigmaI/netI     0.0353
_diffrn_reflns_theta_min     1.73
_diffrn_reflns_theta_max     25.00
_diffrn_reflns_theta_full     25.00
_diffrn_measured_fraction_theta_max     0.998
_diffrn_measured_fraction_theta_full     0.998
_diffrn_reflns_limit_h_min     -5
_diffrn_reflns_limit_h_max     5
_diffrn_reflns_limit_k_min     -15
_diffrn_reflns_limit_k_max     17
_diffrn_reflns_limit_l_min     -23
_diffrn_reflns_limit_l_max     21
_diffrn_standards_number     0
_diffrn_standards_interval_count     .
_diffrn_standards_interval_time     .
_diffrn_standards_decay_%     ?
_refine_special_details
;
Refinement of <i>F</i>^2^ against ALL reflections. The weighted <i>R</i>-factor
<i>wR</i> and goodness of fit <i>S</i> are based on <i>F</i>^2^, conventional
<i>R</i>-factors <i>R</i> are based on <i>F</i>, with <i>F</i> set to zero for
negative <i>F</i>^2^. The threshold expression of <i>F</i>^2^ >
\s(<i>F</i>^2^) is used only for calculating <i>R</i>-factors(gt) <i>etc</i>.
and is not relevant to the choice of reflections for refinement.
<i>R</i>-factors based on <i>F</i>^2^ are statistically about twice as large
as those based on <i>F</i>, and <i>R</i>- factors based on ALL data will be
even larger.
;
_reflns_number_total     2285
_reflns_number_gt     1977
_reflns_threshold_expression     I>2\s(I)
_refine_ls_structure_factor_coef     Fsqd
_refine_ls_matrix_type     full
_refine_ls_R_factor_all     0.0468
_refine_ls_R_factor_gt     0.0408
_refine_ls_wR_factor_gt     0.1136
_refine_ls_wR_factor_ref     0.1177
_refine_ls_goodness_of_fit_ref     1.084
_refine_ls_restrained_S_all     1.084
_refine_ls_number_reflns     2285
_refine_ls_number_parameters     155
_refine_ls_number_restraints     1
_refine_ls_hydrogen_treatment     constr
_refine_ls_weighting_scheme     calc
_refine_ls_weighting_details
         'calc w=1/[\s^2^(Fo^2^)+(0.0619P)^2^+0.1775P] where P=(Fo^2^+2Fc^2^)/3'
_atom_sites_solution_hydrogens     geom
_atom_sites_solution_primary     direct
_atom_sites_solution_secondary     difmap
_refine_ls_shift/su_max     0.000
_refine_ls_shift/su_mean     0.000
_refine_diff_density_max     0.150
_refine_diff_density_min     -0.157
_refine_ls_extinction_method     'SHELXL97 (Sheldrick, 2008)'
_refine_ls_extinction_coef     0.110(8)
_refine_ls_extinction_expression
                                  'Fc^*^=kFc[1+0.001xFc^2^\l^3^/sin(2\q)]^-1/4^'
loop_
    _atom_type_symbol
    _atom_type_description
    _atom_type_scat_dispersion_real
    _atom_type_scat_dispersion_imag
    _atom_type_scat_source
    'C' 'C' 0.0033 0.0016
                         'International Tables Vol C Tables 4.2.6.8 and 6.1.1.4'
    'H' 'H' 0.0000 0.0000
                         'International Tables Vol C Tables 4.2.6.8 and 6.1.1.4'
    'N' 'N' 0.0061 0.0033
                         'International Tables Vol C Tables 4.2.6.8 and 6.1.1.4'
    'O' 'O' 0.0106 0.0060
                         'International Tables Vol C Tables 4.2.6.8 and 6.1.1.4'
_computing_data_collection     'APEX2 (Bruker, 2004)'
_computing_cell_refinement     'SAINT-Plus (Bruker, 2001)'
_computing_data_reduction     'SAINT-Plus (Bruker, 2001)'
_computing_structure_solution     'SHELXS97 (Sheldrick, 2008)'
_computing_structure_refinement     'SHELXL97 (Sheldrick, 2008)'
_computing_molecular_graphics     'XP in SHELXTL (Sheldrick, 2008)'
_computing_publication_material     'SHELXL97 (Sheldrick, 2008)'
loop_
    _atom_site_type_symbol
    _atom_site_label
    _atom_site_fract_x
    _atom_site_fract_y
    _atom_site_fract_z
    _atom_site_U_iso_or_equiv
    _atom_site_adp_type
    _atom_site_calc_flag
    _atom_site_refinement_flags
    _atom_site_occupancy
    _atom_site_symmetry_multiplicity
    _atom_site_disorder_assembly
    _atom_site_disorder_group
    C C1 1.0716(4) -0.06793(13) 0.67868(10) 0.0771(5) Uani d . 1 1 . .
    H H1A 1.1839 -0.0662 0.7202 0.116 Uiso calc R 1 1 . .
    H H1B 1.2038 -0.0808 0.6419 0.116 Uiso calc R 1 1 . .
    H H1C 0.9220 -0.1149 0.6812 0.116 Uiso calc R 1 1 . .
    C C2 0.7645(3) 0.02789(10) 0.61180(6) 0.0485(4) Uani d . 1 1 . .
    C C3 0.6201(3) 0.11655(9) 0.60495(6) 0.0429(3) Uani d . 1 1 . .
    C C4 0.6275(3) 0.19623(9) 0.64214(6) 0.0428(3) Uani d . 1 1 . .
    C C5 0.4354(3) 0.25896(9) 0.60761(6) 0.0440(3) Uani d . 1 1 . .
    C C6 0.3161(3) 0.21461(9) 0.55064(6) 0.0422(3) Uani d . 1 1 . .
    C C7 0.1103(3) 0.24441(10) 0.49502(7) 0.0504(4) Uani d . 1 1 . .
    H H7A -0.0305 0.2888 0.5126 0.060 Uiso calc R 1 1 . .
    H H7B -0.0030 0.1920 0.4789 0.060 Uiso calc R 1 1 . .
    C C8 0.2772(4) 0.28646(14) 0.43641(8) 0.0753(5) Uani d . 1 1 . .
    H H8A 0.1370 0.3043 0.4018 0.113 Uiso calc R 1 1 . .
    H H8B 0.4146 0.2425 0.4184 0.113 Uiso calc R 1 1 . .
    H H8C 0.3857 0.3393 0.4519 0.113 Uiso calc R 1 1 . .
    C C9 0.3744(3) 0.35270(11) 0.62967(7) 0.0548(4) Uani d . 1 1 . .
    C C10 0.1230(6) 0.49089(14) 0.60468(13) 0.1063(8) Uani d . 1 1 . .
    H H10A 0.0056 0.5182 0.5692 0.159 Uiso calc R 1 1 . .
    H H10B 0.2992 0.5270 0.6126 0.159 Uiso calc R 1 1 . .
    H H10C 0.0071 0.4882 0.6453 0.159 Uiso calc R 1 1 . .
    C C11 0.8015(3) 0.21297(11) 0.70625(7) 0.0530(4) Uani d . 1 1 . .
    H H11A 0.8638 0.2765 0.7077 0.064 Uiso calc R 1 1 . .
    H H11B 0.9803 0.1754 0.7062 0.064 Uiso calc R 1 1 . .
    C C12 0.6215(4) 0.19160(16) 0.76897(8) 0.0802(6) Uani d . 1 1 . .
    H H12A 0.7415 0.2033 0.8085 0.120 Uiso calc R 1 1 . .
    H H12B 0.5628 0.1284 0.7683 0.120 Uiso calc R 1 1 . .
    H H12C 0.4463 0.2296 0.7698 0.120 Uiso calc R 1 1 . .
    N N1 0.4307(2) 0.12986(7) 0.55029(5) 0.0439(3) Uani d D 1 1 . .
    H H1N 0.3918 0.0897 0.5207 0.053 Uiso d RD 1 1 . .
    O O1 0.2088(3) 0.39946(8) 0.58509(7) 0.0858(4) Uani d . 1 1 . .
    O O2 0.4557(3) 0.38626(9) 0.68180(7) 0.0867(4) Uani d . 1 1 . .
    O O3 0.9285(3) 0.01959(7) 0.66768(5) 0.0619(3) Uani d . 1 1 . .
    O O4 0.7364(3) -0.03336(7) 0.57103(5) 0.0725(4) Uani d . 1 1 . .
loop_
    _atom_site_aniso_label
    _atom_site_aniso_U_11
    _atom_site_aniso_U_22
    _atom_site_aniso_U_33
    _atom_site_aniso_U_12
    _atom_site_aniso_U_13
    _atom_site_aniso_U_23
    C1 0.0872(12) 0.0737(11) 0.0700(11) 0.0164(9) -0.0229(9) 0.0148(9)
    C2 0.0557(8) 0.0537(8) 0.0361(7) -0.0007(6) -0.0071(6) 0.0027(6)
    C3 0.0452(7) 0.0510(8) 0.0324(6) -0.0027(6) -0.0039(5) 0.0028(5)
    C4 0.0428(7) 0.0518(7) 0.0337(6) -0.0065(5) 0.0008(5) -0.0004(5)
    C5 0.0448(7) 0.0501(7) 0.0370(7) -0.0040(6) 0.0018(5) -0.0018(5)
    C6 0.0426(7) 0.0485(7) 0.0356(7) -0.0011(5) 0.0022(5) 0.0011(5)
    C7 0.0499(7) 0.0581(8) 0.0430(7) 0.0065(6) -0.0060(6) -0.0012(6)
    C8 0.0784(11) 0.0967(13) 0.0507(9) 0.0129(10) -0.0038(8) 0.0251(9)
    C9 0.0604(9) 0.0543(8) 0.0497(8) -0.0030(7) 0.0003(7) -0.0054(7)
    C10 0.144(2) 0.0585(11) 0.1155(18) 0.0297(12) -0.0188(16) -0.0147(12)
    C11 0.0521(8) 0.0635(9) 0.0432(8) -0.0057(7) -0.0091(6) -0.0072(6)
    C12 0.0775(12) 0.1278(17) 0.0351(8) -0.0093(11) -0.0089(7) -0.0013(9)
    N1 0.0515(7) 0.0469(6) 0.0332(6) -0.0012(5) -0.0062(5) -0.0037(4)
    O1 0.1210(11) 0.0572(7) 0.0788(8) 0.0254(7) -0.0276(8) -0.0122(6)
    O2 0.1163(11) 0.0700(8) 0.0733(8) 0.0097(7) -0.0253(7) -0.0288(6)
    O3 0.0770(7) 0.0614(7) 0.0468(6) 0.0075(5) -0.0213(5) 0.0043(5)
    O4 0.1030(9) 0.0579(7) 0.0560(7) 0.0185(6) -0.0278(6) -0.0112(5)
_geom_special_details
;
All e.s.d.'s (except the e.s.d. in the dihedral angle between two l.s. planes)
are estimated using the full covariance matrix. The cell e.s.d.'s are taken
into account individually in the estimation of e.s.d.'s in distances, angles
and torsion angles; correlations between e.s.d.'s in cell parameters are only
used when they are defined by crystal symmetry. An approximate (isotropic)
treatment of cell e.s.d.'s is used for estimating e.s.d.'s involving l.s.
planes.
;
loop_
    _geom_bond_atom_site_label_1
    _geom_bond_atom_site_label_2
    _geom_bond_site_symmetry_2
    _geom_bond_distance
    _geom_bond_publ_flag
    C1 O3 . 1.446(2) ?
    C1 H1A . 0.9600 ?
    C1 H1B . 0.9600 ?
    C1 H1C . 0.9600 ?
    C2 O4 . 1.2109(17) ?
    C2 O3 . 1.3270(16) ?
    C2 C3 . 1.453(2) ?
    C3 C4 . 1.3779(19) ?
    C3 N1 . 1.3816(16) ?
    C4 C5 . 1.4266(19) ?
    C4 C11 . 1.5024(18) ?
    C5 C6 . 1.4017(17) ?
    C5 C9 . 1.464(2) ?
    C6 N1 . 1.3404(17) ?
    C6 C7 . 1.4935(18) ?
    C7 C8 . 1.514(2) ?
    C7 H7A . 0.9700 ?
    C7 H7B . 0.9700 ?
    C8 H8A . 0.9600 ?
    C8 H8B . 0.9600 ?
    C8 H8C . 0.9600 ?
    C9 O2 . 1.1959(18) ?
    C9 O1 . 1.335(2) ?
    C10 O1 . 1.444(2) ?
    C10 H10A . 0.9600 ?
    C10 H10B . 0.9600 ?
    C10 H10C . 0.9600 ?
    C11 C12 . 1.517(2) ?
    C11 H11A . 0.9700 ?
    C11 H11B . 0.9700 ?
    C12 H12A . 0.9600 ?
    C12 H12B . 0.9600 ?
    C12 H12C . 0.9600 ?
    N1 H1N . 0.8457 ?
loop_
    _geom_angle_atom_site_label_1
    _geom_angle_atom_site_label_2
    _geom_angle_atom_site_label_3
    _geom_angle_site_symmetry_1
    _geom_angle_site_symmetry_3
    _geom_angle
    _geom_angle_publ_flag
    O3 C1 H1A . . 109.5 ?
    O3 C1 H1B . . 109.5 ?
    H1A C1 H1B . . 109.5 ?
    O3 C1 H1C . . 109.5 ?
    H1A C1 H1C . . 109.5 ?
    H1B C1 H1C . . 109.5 ?
    O4 C2 O3 . . 122.75(13) ?
    O4 C2 C3 . . 123.61(12) ?
    O3 C2 C3 . . 113.64(12) ?
    C4 C3 N1 . . 108.11(12) ?
    C4 C3 C2 . . 134.03(12) ?
    N1 C3 C2 . . 117.86(11) ?
    C3 C4 C5 . . 106.00(11) ?
    C3 C4 C11 . . 126.77(13) ?
    C5 C4 C11 . . 127.23(12) ?
    C6 C5 C4 . . 108.15(12) ?
    C6 C5 C9 . . 127.00(13) ?
    C4 C5 C9 . . 124.85(12) ?
    N1 C6 C5 . . 106.78(11) ?
    N1 C6 C7 . . 119.92(12) ?
    C5 C6 C7 . . 133.28(13) ?
    C6 C7 C8 . . 112.23(12) ?
    C6 C7 H7A . . 109.2 ?
    C8 C7 H7A . . 109.2 ?
    C6 C7 H7B . . 109.2 ?
    C8 C7 H7B . . 109.2 ?
    H7A C7 H7B . . 107.9 ?
    C7 C8 H8A . . 109.5 ?
    C7 C8 H8B . . 109.5 ?
    H8A C8 H8B . . 109.5 ?
    C7 C8 H8C . . 109.5 ?
    H8A C8 H8C . . 109.5 ?
    H8B C8 H8C . . 109.5 ?
    O2 C9 O1 . . 121.51(15) ?
    O2 C9 C5 . . 125.79(15) ?
    O1 C9 C5 . . 112.69(13) ?
    O1 C10 H10A . . 109.5 ?
    O1 C10 H10B . . 109.5 ?
    H10A C10 H10B . . 109.5 ?
    O1 C10 H10C . . 109.5 ?
    H10A C10 H10C . . 109.5 ?
    H10B C10 H10C . . 109.5 ?
    C4 C11 C12 . . 112.50(12) ?
    C4 C11 H11A . . 109.1 ?
    C12 C11 H11A . . 109.1 ?
    C4 C11 H11B . . 109.1 ?
    C12 C11 H11B . . 109.1 ?
    H11A C11 H11B . . 107.8 ?
    C11 C12 H12A . . 109.5 ?
    C11 C12 H12B . . 109.5 ?
    H12A C12 H12B . . 109.5 ?
    C11 C12 H12C . . 109.5 ?
    H12A C12 H12C . . 109.5 ?
    H12B C12 H12C . . 109.5 ?
    C6 N1 C3 . . 110.97(11) ?
    C6 N1 H1N . . 124.6 ?
    C3 N1 H1N . . 124.4 ?
    C9 O1 C10 . . 116.33(15) ?
    C2 O3 C1 . . 116.55(12) ?
loop_
    _geom_hbond_atom_site_label_D
    _geom_hbond_atom_site_label_H
    _geom_hbond_atom_site_label_A
    _geom_hbond_site_symmetry_A
    _geom_hbond_distance_DH
    _geom_hbond_distance_HA
    _geom_hbond_distance_DA
    _geom_hbond_angle_DHA
    N1 H1N O4 3_656 0.85 2.07 2.8773(15) 159.5
