# Supplementary material for: Dimethyl 3,5-diethyl-1H-pyrrole-2,4-dicarboxyl­ate
Source: Acta Crystallogr Sect E Struct Rep Online. 2011 Jul 23;67(Pt 8):o2097. doi: 10.1107/S1600536811028352 (PMC3213539; doi:10.1107/S1600536811028352)
Supplement: Supplementary file 2 [file e-67-o2097-Isup2.hkl]

# 
# h,k,l, Fc-squared, Fo-squared, sigma(Fo-squared) and status flag 
# 
data_I
_shelx_title ' qq in P2(1)/c' 
_shelx_refln_list_code          4 
_shelx_F_calc_maximum      139.56 
_exptl_crystal_F_000       512.00 
_reflns_d_resolution_high  0.8410 
 
loop_ 
 _symmetry_equiv_pos_as_xyz 
 'x, y, z' 
 '-x, y+1/2, -z+1/2' 
 '-x, -y, -z' 
 'x, -y-1/2, z-1/2' 
 
_cell_length_a     4.4697 
_cell_length_b    14.6161 
_cell_length_c    19.7839 
_cell_angle_alpha  90.000 
_cell_angle_beta   90.467 
_cell_angle_gamma  90.000 
 
_shelx_F_squared_multiplier     1.000 
 
loop_ 
 _refln_index_h 
 _refln_index_k 
 _refln_index_l 
 _refln_F_squared_calc 
 _refln_F_squared_meas 
 _refln_F_squared_sigma 
 _refln_observed_status 
   2   0   0       71.88       68.97      2.37 o 
   3   0   0       46.71       37.61      2.75 o 
   4   0   0       85.60       82.31      2.26 o 
   5   0   0       15.33       12.93      1.24 o 
   1   1   0     1277.75     1307.24     25.65 o 
   2   1   0      184.61      164.70      5.08 o 
   3   1   0       26.49       30.27      0.85 o 
   4   1   0        0.05        0.00      0.22 o 
   5   1   0       15.65       15.53      0.95 o 
   0   2   0      541.72      471.51     13.40 o 
   1   2   0     4768.69     4877.43     78.78 o 
   2   2   0        6.28        8.83      0.37 o 
   3   2   0       28.77       30.05      0.65 o 
   4   2   0       79.24       76.44      1.52 o 
   5   2   0        1.13        0.00      0.51 o 
   1   3   0        9.07        9.44      1.28 o 
   2   3   0      112.41      100.68      1.88 o 
   3   3   0       62.68       58.12      1.02 o 
   4   3   0       80.70       80.47      1.87 o 
   5   3   0        1.17        0.65      0.87 o 
   0   4   0     1941.97     1921.63     54.46 o 
   1   4   0     4380.22     4341.11     61.73 o 
   2   4   0      424.15      472.06      6.88 o 
   3   4   0        4.70        4.73      0.33 o 
   4   4   0       17.58       19.63      0.83 o 
   5   4   0       22.32       21.23      1.91 o 
   1   5   0       13.55       12.58      0.35 o 
   2   5   0       57.59       59.80      1.11 o 
   3   5   0       21.11       22.52      0.65 o 
   4   5   0        8.55        8.85      0.61 o 
   5   5   0        3.01        3.99      1.21 o 
   0   6   0       44.05       38.46      1.29 o 
   1   6   0       72.36       75.18      1.27 o 
   2   6   0        5.73        7.54      0.35 o 
   3   6   0       64.21       66.12      1.31 o 
   4   6   0        1.63        0.77      0.39 o 
   1   7   0      730.00      811.70     11.63 o 
   2   7   0       21.24       23.02      0.60 o 
   3   7   0      150.17      139.80      3.98 o 
   4   7   0       20.35       21.15      1.50 o 
   0   8   0     1439.33     1648.68     35.76 o 
   1   8   0      131.21      125.06      2.03 o 
   2   8   0      185.64      197.01      3.11 o 
   3   8   0      110.94      113.66      3.39 o 
   4   8   0        6.30        8.35      0.63 o 
   1   9   0      180.74      174.69      3.34 o 
   2   9   0      134.92      142.56      2.37 o 
   3   9   0      194.71      187.01      4.01 o 
   4   9   0       22.30       22.34      0.94 o 
   0  10   0      315.21      349.39      7.49 o 
   1  10   0        1.97        2.83      0.33 o 
   2  10   0       49.08       49.16      1.07 o 
   3  10   0        1.91        2.55      0.34 o 
   4  10   0        0.06        0.00      0.38 o 
   1  11   0       11.96       13.85      0.61 o 
   2  11   0       10.00       11.92      0.50 o 
   3  11   0       49.02       48.26      2.01 o 
   4  11   0        7.55        6.49      0.62 o 
   0  12   0      255.41      248.60      7.79 o 
   1  12   0      164.65      170.73      3.30 o 
   2  12   0       34.43       33.19      0.97 o 
   3  12   0       19.68       19.34      0.73 o 
   1  13   0        3.46        3.35      0.41 o 
   2  13   0       59.32       51.33      3.04 o 
   3  13   0        0.52        1.06      0.46 o 
   0  14   0       14.79       15.10      1.26 o 
   1  14   0        1.29        2.29      0.50 o 
   2  14   0        0.40        0.79      0.43 o 
   3  14   0        6.05        6.69      0.62 o 
   1  15   0        1.95        0.99      0.50 o 
   2  15   0       45.47       45.51      1.40 o 
   0  16   0        1.05        1.53      0.77 o 
   1  16   0        7.25        6.77      1.15 o 
   2  16   0       58.50       68.07      3.24 o 
   1  17   0        6.43        8.10      0.79 o 
  -5   1   1        1.32        1.32      0.50 o 
  -4   1   1        1.96        3.15      0.34 o 
  -3   1   1        4.40        6.61      0.35 o 
  -2   1   1        4.53        5.82      0.44 o 
  -1   1   1     5234.71     5270.43    192.84 o 
   0   1   1     1777.56     1288.54    376.29 o 
   1   1   1     3110.96     3330.24    149.35 o 
   2   1   1       84.87       69.61      1.72 o 
   3   1   1      115.00      121.77      2.34 o 
   4   1   1        0.16        0.00      0.20 o 
  -5   2   1        0.00        0.00      0.86 o 
  -4   2   1        8.76        8.67      0.70 o 
  -3   2   1       61.38       65.50      1.24 o 
  -2   2   1       32.42       39.40      0.84 o 
  -1   2   1      650.04      651.12      9.28 o 
   0   2   1       16.80       18.33      0.46 o 
   1   2   1     2161.63     2085.43     33.61 o 
   2   2   1       97.26      103.45      3.23 o 
   3   2   1       37.36       35.47      0.93 o 
   4   2   1       12.70       10.52      0.52 o 
   5   2   1       21.57       22.31      1.83 o 
  -5   3   1       23.09       23.48      1.24 o 
  -4   3   1        1.77        2.86      0.40 o 
  -3   3   1       32.38       34.32      0.71 o 
  -2   3   1     2099.68     2071.61     26.41 o 
  -1   3   1      320.78      305.43      4.43 o 
   0   3   1      332.95      347.02      6.99 o 
   1   3   1        8.56        8.95      0.48 o 
   2   3   1      128.07      142.65      2.55 o 
   3   3   1      107.86      104.42      2.06 o 
   4   3   1      121.59      119.81      2.16 o 
   5   3   1       11.35       15.46      1.65 o 
  -5   4   1        0.01        0.00      0.79 o 
  -4   4   1       18.53       19.87      0.82 o 
  -3   4   1        0.10        0.21      0.21 o 
  -2   4   1      538.48      535.27      7.78 o 
  -1   4   1       37.65       32.21      0.61 o 
   0   4   1     4679.31     4665.33     97.55 o 
   1   4   1       63.31       74.05      1.52 o 
   2   4   1       31.35       25.05      0.66 o 
   3   4   1       13.15       13.10      0.55 o 
   4   4   1        0.11        0.09      0.29 o 
   5   4   1        3.75        2.06      1.00 o 
  -5   5   1        5.09        4.34      1.40 o 
  -4   5   1       10.56        8.28      0.59 o 
  -3   5   1       30.38       25.55      0.70 o 
  -2   5   1      664.53      650.83      9.41 o 
  -1   5   1      248.78      267.58      3.95 o 
   0   5   1      419.48      407.19      7.47 o 
   1   5   1      836.74      830.02     13.45 o 
   2   5   1       41.08       53.00      1.13 o 
   3   5   1       29.72       31.61      0.79 o 
   4   5   1        2.76        2.91      0.38 o 
   5   5   1        0.47        0.43      0.87 o 
  -4   6   1       22.61       24.03      0.94 o 
  -3   6   1       23.98       24.12      0.68 o 
  -2   6   1        0.01        0.12      0.21 o 
  -1   6   1      276.02      290.51      4.29 o 
   0   6   1     2300.97     2358.55     44.49 o 
   1   6   1        6.68       16.92      0.48 o 
   2   6   1      131.53      132.02      2.42 o 
   3   6   1       27.92       23.47      0.68 o 
   4   6   1       26.96       25.55      0.97 o 
  -4   7   1        3.30        2.79      0.47 o 
  -3   7   1       93.23       93.89      3.45 o 
  -2   7   1       29.15       28.57      0.69 o 
  -1   7   1      224.87      241.57      3.64 o 
   0   7   1        4.67        9.54      0.46 o 
   1   7   1       11.91        8.14      0.47 o 
   2   7   1       76.93       93.47      1.62 o 
   3   7   1        0.09        0.92      0.26 o 
   4   7   1      108.06      112.72      4.64 o 
  -4   8   1       66.33       70.56      1.98 o 
  -3   8   1        0.05        0.00      0.24 o 
  -2   8   1      168.98      165.05      2.66 o 
  -1   8   1        0.70        1.63      0.69 o 
   0   8   1        4.72        5.76      0.29 o 
   1   8   1      424.15      433.38      6.35 o 
   2   8   1       51.28       57.32      1.13 o 
   3   8   1       61.12       67.18      2.56 o 
   4   8   1        3.10        4.30      0.52 o 
  -4   9   1        0.27        0.02      0.38 o 
  -3   9   1        0.18        0.18      0.37 o 
  -2   9   1       15.48       12.14      0.48 o 
  -1   9   1      390.48      414.78      6.13 o 
   0   9   1       17.09       16.96      0.49 o 
   1   9   1       21.85       21.18      0.68 o 
   2   9   1      102.23       98.77      1.75 o 
   3   9   1      117.93      117.29      2.88 o 
   4   9   1       47.70       49.78      1.95 o 
  -4  10   1        0.70        0.32      0.42 o 
  -3  10   1        2.24        1.68      0.33 o 
  -2  10   1        0.67        0.91      0.25 o 
  -1  10   1       65.18       55.71      1.31 o 
   0  10   1       86.25       91.16      1.60 o 
   1  10   1      111.75      115.26      2.31 o 
   2  10   1       32.18       32.62      0.83 o 
   3  10   1        0.00        0.39      0.31 o 
   4  10   1        8.68        9.73      2.13 o 
  -4  11   1        5.92        6.83      0.93 o 
  -3  11   1        0.34        0.24      0.33 o 
  -2  11   1       10.01        7.35      0.43 o 
  -1  11   1        2.76        3.55      0.37 o 
   0  11   1      220.44      227.97      4.15 o 
   1  11   1        3.85        6.38      0.46 o 
   2  11   1       50.80       45.54      1.03 o 
   3  11   1        8.47        7.02      0.74 o 
   4  11   1        0.04        0.00      0.55 o 
  -3  12   1       36.75       35.88      1.16 o 
  -2  12   1       22.96       21.87      0.70 o 
  -1  12   1       58.43       57.31      1.57 o 
   0  12   1       58.99       58.92      1.74 o 
   1  12   1       35.13       30.58      0.96 o 
   2  12   1        0.68        0.00      0.30 o 
   3  12   1        9.32       10.62      0.56 o 
  -3  13   1        3.62        2.00      0.45 o 
  -2  13   1        0.03        0.00      0.41 o 
  -1  13   1      152.41      154.27      3.07 o 
   0  13   1      116.70      117.55      2.96 o 
   1  13   1        2.09        1.22      0.34 o 
   2  13   1       23.76       20.93      0.88 o 
   3  13   1        8.27        8.11      0.53 o 
  -3  14   1        0.86        0.59      0.42 o 
  -2  14   1        0.14        0.00      0.42 o 
  -1  14   1       58.25       56.83      2.54 o 
   0  14   1       13.44       12.83      0.93 o 
   1  14   1       10.62       10.83      0.78 o 
   2  14   1        0.03        0.00      0.34 o 
   3  14   1        2.73        3.00      0.52 o 
  -2  15   1       21.54       27.66      1.07 o 
  -1  15   1        6.03        7.38      0.69 o 
   0  15   1        4.71        4.10      0.58 o 
   1  15   1       49.99       48.52      1.70 o 
   2  15   1        6.04        5.81      0.57 o 
  -2  16   1        6.09        6.95      0.66 o 
  -1  16   1        0.94        0.00      0.43 o 
   0  16   1       22.47       24.00      2.73 o 
   1  16   1        2.96        4.08      0.62 o 
   2  16   1        4.24        4.63      0.71 o 
  -1  17   1        3.33        4.03      0.64 o 
   0  17   1        5.24        5.12      0.69 o 
   1  17   1        4.73        8.57      1.27 o 
  -5   0   2        4.61        5.51      1.00 o 
  -4   0   2       24.13       26.41      1.13 o 
  -3   0   2      333.62      303.77      6.60 o 
  -2   0   2     1018.96     1021.16     21.71 o 
  -1   0   2      338.43      351.28      8.81 o 
   0   0   2      967.81     1000.96     28.98 o 
   1   0   2       12.63       16.24      0.74 o 
   2   0   2      192.53      227.39      6.90 o 
   3   0   2      127.20      151.14      5.00 o 
   4   0   2       46.97       42.78      1.43 o 
  -5   1   2       29.18       28.83      1.29 o 
  -4   1   2       60.04       63.64      2.15 o 
  -3   1   2        8.60        4.08      0.27 o 
  -2   1   2      143.04      141.92      1.99 o 
  -1   1   2    19477.81    19335.34   1338.43 o 
   0   1   2    10394.00     8011.72   1952.42 o 
   1   1   2      644.36      595.48     11.98 o 
   2   1   2       38.21       36.97      1.09 o 
   3   1   2       41.28       39.10      1.20 o 
   4   1   2       52.77       49.07      1.29 o 
  -5   2   2        3.64        4.51      0.70 o 
  -4   2   2        4.69        3.69      0.80 o 
  -3   2   2       22.58       20.52      0.51 o 
  -2   2   2       33.09       31.54      0.58 o 
  -1   2   2      973.67      949.46     15.59 o 
   0   2   2      200.39      186.30      3.78 o 
   1   2   2      295.37      278.22      5.71 o 
   2   2   2      912.13      943.91     20.35 o 
   3   2   2       14.57       13.48      0.56 o 
   4   2   2       10.43        9.78      0.50 o 
   5   2   2      100.57      107.03      4.40 o 
  -5   3   2        1.82        0.40      0.54 o 
  -4   3   2        1.36        0.28      0.45 o 
  -3   3   2        1.83        5.12      0.32 o 
  -2   3   2       28.71       22.49      1.34 o 
  -1   3   2       58.27       60.83      1.00 o 
   0   3   2      892.28      840.77     15.98 o 
   1   3   2     1066.97     1044.70     16.85 o 
   2   3   2       10.32        9.22      0.39 o 
   3   3   2       13.69       14.09      0.57 o 
   4   3   2        0.20        0.50      0.31 o 
   5   3   2       12.83       14.20      1.57 o 
  -5   4   2       41.46       44.06      1.73 o 
  -4   4   2        1.20        0.73      0.49 o 
  -3   4   2       47.42       41.26      0.91 o 
  -2   4   2      122.23      144.48      2.28 o 
  -1   4   2     1433.39     1396.57     19.76 o 
   0   4   2      321.41      321.33      7.81 o 
   1   4   2     1969.95     1838.51     29.53 o 
   2   4   2       13.20       20.78      0.59 o 
   3   4   2        6.91        7.71      0.44 o 
   4   4   2        0.00        0.01      0.28 o 
   5   4   2        3.94        7.18      1.33 o 
  -5   5   2        0.10        0.00      0.55 o 
  -4   5   2        0.57        0.77      0.36 o 
  -3   5   2       43.06       41.35      0.93 o 
  -2   5   2      122.98      102.19      1.70 o 
  -1   5   2      104.32      102.59      1.63 o 
   0   5   2      475.27      402.26     31.78 o 
   1   5   2     2306.90     2289.09     36.73 o 
   2   5   2      261.28      234.86      4.05 o 
   3   5   2       19.89       21.33      0.72 o 
   4   5   2       85.59       85.45      2.00 o 
   5   5   2        0.84        0.14      0.54 o 
  -4   6   2       22.63       26.00      0.98 o 
  -3   6   2        6.95        6.46      0.37 o 
  -2   6   2       14.44       10.98      0.42 o 
  -1   6   2      440.77      432.36      6.29 o 
   0   6   2      228.97      239.59      4.14 o 
   1   6   2      197.22      215.91      3.68 o 
   2   6   2       47.74       55.04      1.30 o 
   3   6   2        0.44        0.08      0.33 o 
   4   6   2       14.28       14.34      0.78 o 
  -4   7   2        3.30        3.49      0.50 o 
  -3   7   2       25.51       24.43      0.79 o 
  -2   7   2       71.97       65.53      1.36 o 
  -1   7   2      577.41      656.25      9.45 o 
   0   7   2      735.76      832.09     13.88 o 
   1   7   2     1116.75     1170.76     16.61 o 
   2   7   2       52.60       49.30      1.10 o 
   3   7   2       15.16       15.42      0.56 o 
   4   7   2        7.59        9.26      0.66 o 
  -4   8   2       90.30       97.23      5.43 o 
  -3   8   2        1.49        2.16      0.39 o 
  -2   8   2       80.31       86.97      1.82 o 
  -1   8   2      143.91      142.40      2.27 o 
   0   8   2      404.04      467.81      6.94 o 
   1   8   2       61.42       66.46      1.34 o 
   2   8   2      153.73      135.30      2.52 o 
   3   8   2       48.68       43.26      1.09 o 
   4   8   2        1.10        1.06      0.55 o 
  -4   9   2        0.45        0.42      0.41 o 
  -3   9   2       36.53       35.89      1.10 o 
  -2   9   2       43.81       46.06      0.99 o 
  -1   9   2        6.36        6.92      0.36 o 
   0   9   2      327.25      335.46      5.07 o 
   1   9   2        0.35        0.44      0.20 o 
   2   9   2      379.32      383.44      6.49 o 
   3   9   2       21.19       16.67      0.64 o 
   4   9   2        0.68        1.24      1.20 o 
  -4  10   2       11.82       11.97      0.75 o 
  -3  10   2       35.06       35.85      1.13 o 
  -2  10   2       38.54       37.30      0.87 o 
  -1  10   2        9.92        7.20      0.39 o 
   0  10   2       54.93       60.64      1.17 o 
   1  10   2        8.12        9.14      0.52 o 
   2  10   2      211.74      201.26      3.24 o 
   3  10   2      168.97      154.32      5.62 o 
   4  10   2        0.12        0.00      0.49 o 
  -4  11   2        5.13        5.32      0.59 o 
  -3  11   2       19.73       16.50      0.77 o 
  -2  11   2       15.46       17.22      0.61 o 
  -1  11   2       10.29       11.45      0.56 o 
   0  11   2      574.48      576.39      9.86 o 
   1  11   2      175.67      172.88      3.30 o 
   2  11   2        0.18        0.37      0.33 o 
   3  11   2       12.03       14.32      0.61 o 
   4  11   2        5.90        7.86      1.68 o 
  -3  12   2       27.43       24.77      0.95 o 
  -2  12   2        0.25        0.20      0.26 o 
  -1  12   2      227.96      224.64      6.55 o 
   0  12   2        1.28        0.88      0.49 o 
   1  12   2       48.36       47.38      1.25 o 
   2  12   2        7.51        6.78      0.53 o 
   3  12   2       18.45       16.12      0.67 o 
  -3  13   2       12.80       13.08      0.73 o 
  -2  13   2       17.33       17.27      0.65 o 
  -1  13   2       71.74       70.10      2.73 o 
   0  13   2       43.11       43.96      1.49 o 
   1  13   2       28.75       24.96      2.35 o 
   2  13   2       41.75       39.88      1.22 o 
   3  13   2        0.68        1.26      0.37 o 
  -3  14   2        8.68        7.85      0.64 o 
  -2  14   2        1.21        1.73      0.43 o 
  -1  14   2        0.59        0.99      0.36 o 
   0  14   2        8.50        9.86      0.73 o 
   1  14   2      115.64      106.37      2.81 o 
   2  14   2       23.72       23.83      1.16 o 
   3  14   2        6.57        6.53      0.68 o 
  -2  15   2        2.49        3.56      0.52 o 
  -1  15   2        5.70        7.20      0.69 o 
   0  15   2        2.88        2.36      0.51 o 
   1  15   2       69.65       72.84      2.20 o 
   2  15   2       14.06       15.47      0.83 o 
  -2  16   2       37.55       42.29      2.59 o 
  -1  16   2        6.02        5.35      0.72 o 
   0  16   2        0.53        0.92      0.45 o 
   1  16   2        0.98        2.25      0.82 o 
   2  16   2        0.06        0.00      0.46 o 
  -1  17   2        0.60        0.55      0.49 o 
   0  17   2        6.02        7.65      0.77 o 
   1  17   2        3.41        3.81      0.79 o 
  -5   1   3        0.24        0.79      0.71 o 
  -4   1   3        0.24        0.70      0.42 o 
  -3   1   3       26.60       21.78      0.53 o 
  -2   1   3       68.03       60.54      0.95 o 
  -1   1   3    13632.40    13771.33    633.73 o 
   0   1   3      164.67      157.56      4.57 o 
   1   1   3        3.41        7.65      3.91 o 
   2   1   3      143.31      119.49      2.20 o 
   3   1   3      209.05      220.43      3.95 o 
   4   1   3        1.12        0.21      0.26 o 
   5   1   3        0.10        0.00      0.68 o 
  -5   2   3        0.08        0.00      0.48 o 
  -4   2   3        0.02        0.37      0.53 o 
  -3   2   3      119.18      117.39      1.77 o 
  -2   2   3      995.53      978.88     12.59 o 
  -1   2   3     5266.90     5296.09     75.13 o 
   0   2   3       15.44        9.64      0.29 o 
   1   2   3      410.30      323.20     17.04 o 
   2   2   3        0.10        0.00      0.28 o 
   3   2   3      432.58      423.36      7.17 o 
   4   2   3       17.40       14.64      0.85 o 
   5   2   3        0.09        0.33      0.55 o 
  -5   3   3        1.67        1.63      0.59 o 
  -4   3   3        0.06        0.00      0.40 o 
  -3   3   3       61.65       66.56      1.27 o 
  -2   3   3      306.52      309.67      4.12 o 
  -1   3   3     2158.09     1716.93    403.11 o 
   0   3   3     1865.09     1713.72     33.06 o 
   1   3   3     3211.18     3157.01     44.69 o 
   2   3   3      255.68      235.93      4.05 o 
   3   3   3       79.92       88.06      1.81 o 
   4   3   3        0.04        0.00      0.36 o 
   5   3   3       28.89       27.81      1.68 o 
  -5   4   3        0.11        0.84      0.59 o 
  -4   4   3       14.84       18.63      1.03 o 
  -3   4   3       24.99       19.78      0.89 o 
  -2   4   3        0.41        0.00      0.19 o 
  -1   4   3       11.74       10.85      0.32 o 
   0   4   3      145.69      156.15      2.32 o 
   1   4   3        2.35        3.68      0.39 o 
   2   4   3     1037.61     1038.23     16.87 o 
   3   4   3       10.46        8.38      0.46 o 
   4   4   3        0.35        0.84      0.45 o 
   5   4   3       50.40       52.98      2.77 o 
  -5   5   3       26.67       31.18      1.47 o 
  -4   5   3        9.68        8.67      0.76 o 
  -3   5   3        0.75        1.58      0.32 o 
  -2   5   3      127.11      120.37      1.96 o 
  -1   5   3     1194.86     1223.17     17.35 o 
   0   5   3     1002.45      943.55     15.23 o 
   1   5   3       40.19       31.28      0.61 o 
   2   5   3       10.18       11.00      0.44 o 
   3   5   3       97.62       94.64      3.56 o 
   4   5   3       14.94       16.59      0.97 o 
   5   5   3        0.47        0.12      0.53 o 
  -4   6   3        3.46        4.11      1.62 o 
  -3   6   3       37.83       34.60      1.31 o 
  -2   6   3     1039.22     1032.81     18.35 o 
  -1   6   3        6.29        2.73      0.30 o 
   0   6   3      201.96      179.47      3.82 o 
   1   6   3     1095.08     1157.57     16.43 o 
   2   6   3       19.64       12.62      0.48 o 
   3   6   3        0.14        0.00      0.22 o 
   4   6   3       52.91       58.63      1.72 o 
  -4   7   3       22.29       22.39      1.04 o 
  -3   7   3       26.07       27.39      0.92 o 
  -2   7   3        2.91        1.86      0.23 o 
  -1   7   3      833.19      892.75     12.77 o 
   0   7   3      375.26      407.78     15.62 o 
   1   7   3      143.07      152.88      2.76 o 
   2   7   3        5.13        3.94      0.29 o 
   3   7   3       74.17       78.00      3.04 o 
   4   7   3        3.46        3.10      0.50 o 
  -4   8   3        3.03        1.69      0.43 o 
  -3   8   3      115.64      113.72      2.39 o 
  -2   8   3       11.53       13.71      0.48 o 
  -1   8   3       17.95       16.58      0.49 o 
   0   8   3       43.94       41.62      0.96 o 
   1   8   3       52.54       50.99      1.10 o 
   2   8   3       35.57       30.65      0.82 o 
   3   8   3      123.90      108.01      2.18 o 
   4   8   3       18.25       17.72      0.88 o 
  -4   9   3        9.49        7.84      0.64 o 
  -3   9   3       34.06       34.48      1.09 o 
  -2   9   3        1.00        0.80      0.23 o 
  -1   9   3       25.30       22.78      0.61 o 
   0   9   3      102.24      102.41      1.73 o 
   1   9   3       58.85       61.74      1.67 o 
   2   9   3      141.91      127.58      2.43 o 
   3   9   3        8.21        7.64      0.46 o 
   4   9   3        5.20        6.78      0.62 o 
  -4  10   3        1.30        1.77      0.45 o 
  -3  10   3        0.01        0.13      0.32 o 
  -2  10   3        2.30        1.53      0.26 o 
  -1  10   3      618.02      626.26      9.14 o 
   0  10   3       48.85       61.34      1.18 o 
   1  10   3       10.73        8.54      0.50 o 
   2  10   3        6.19        5.08      0.36 o 
   3  10   3       57.24       53.12      2.22 o 
   4  10   3        3.16        4.23      0.69 o 
  -4  11   3        8.05        9.12      0.70 o 
  -3  11   3        3.28        3.06      0.44 o 
  -2  11   3       32.28       29.66      0.79 o 
  -1  11   3        0.17        0.15      0.27 o 
   0  11   3       80.05       75.93      1.65 o 
   1  11   3       90.78       84.50      1.85 o 
   2  11   3        0.05        0.27      0.34 o 
   3  11   3       22.62       26.34      0.80 o 
   4  11   3        3.55        4.03      0.72 o 
  -3  12   3        4.82        4.14      0.51 o 
  -2  12   3        2.24        2.87      0.33 o 
  -1  12   3       74.16       69.33      1.63 o 
   0  12   3       12.37       13.90      0.77 o 
   1  12   3       30.53       26.96      0.91 o 
   2  12   3       19.88       24.48      0.92 o 
   3  12   3        1.52        1.96      0.46 o 
  -3  13   3        1.49        1.41      0.44 o 
  -2  13   3        6.06        6.48      0.46 o 
  -1  13   3       12.42       16.24      0.74 o 
   0  13   3        9.19        7.09      0.63 o 
   1  13   3       38.37       37.08      1.34 o 
   2  13   3        3.83        4.96      0.53 o 
   3  13   3       46.66       51.97      2.29 o 
  -3  14   3        0.06        0.09      0.40 o 
  -2  14   3       57.20       63.44      2.02 o 
  -1  14   3       18.15       17.23      0.78 o 
   0  14   3      109.27      101.13      2.72 o 
   1  14   3       30.97       31.58      1.29 o 
   2  14   3        7.46        7.44      0.71 o 
   3  14   3        0.64        0.34      0.43 o 
  -2  15   3        6.45        5.67      0.73 o 
  -1  15   3       41.56       39.04      3.02 o 
   0  15   3        6.58        7.60      0.68 o 
   1  15   3       52.05       51.28      1.76 o 
   2  15   3        1.00        0.00      0.44 o 
  -1  16   3       15.65       15.08      1.63 o 
   0  16   3        3.85        1.99      0.52 o 
   1  16   3        0.92        2.08      0.55 o 
   0  17   3        6.91        7.29      1.29 o 
  -5   0   4       26.36       23.87      1.65 o 
  -4   0   4        1.84        1.36      0.44 o 
  -3   0   4        9.78        8.61      0.80 o 
  -2   0   4      358.19      348.73      7.32 o 
  -1   0   4      475.77      514.29     10.64 o 
   0   0   4     6931.09     6898.89    295.14 o 
   1   0   4      197.32      239.58      5.13 o 
   2   0   4       68.69       56.05      2.18 o 
   3   0   4      209.92      214.41      6.87 o 
   4   0   4       34.48       34.03      1.92 o 
   5   0   4       21.70       21.36      1.61 o 
  -5   1   4        3.64        2.57      0.67 o 
  -4   1   4       79.00       74.19      2.15 o 
  -3   1   4        6.81        5.84      0.62 o 
  -2   1   4        0.70        0.28      0.12 o 
  -1   1   4       88.56       91.29      1.46 o 
   0   1   4        6.85        5.74      0.22 o 
   1   1   4      291.16      290.74      5.26 o 
   2   1   4      162.21      151.96      2.73 o 
   3   1   4       75.46       74.01      1.60 o 
   4   1   4        7.79        5.41      0.49 o 
   5   1   4       11.50        9.61      1.00 o 
  -5   2   4       10.51       10.05      1.23 o 
  -4   2   4        1.41        2.43      0.53 o 
  -3   2   4       95.32      103.12      1.80 o 
  -2   2   4      563.15      618.49      8.03 o 
  -1   2   4     4835.82     4891.40     82.23 o 
   0   2   4     5609.30     4857.78    215.85 o 
   1   2   4      826.52      749.68     21.28 o 
   2   2   4        1.00        2.17      0.22 o 
   3   2   4       14.84       12.89      0.54 o 
   4   2   4       21.46       20.39      1.00 o 
   5   2   4        5.86        4.95      0.69 o 
  -5   3   4        0.04        0.00      0.86 o 
  -4   3   4       22.40       23.48      1.09 o 
  -3   3   4       64.47       64.23      2.47 o 
  -2   3   4        5.57        5.99      0.26 o 
  -1   3   4      569.13      455.13     90.33 o 
   0   3   4      837.37      730.27      9.36 o 
   1   3   4      713.75      751.87     12.55 o 
   2   3   4      610.43      625.78     10.28 o 
   3   3   4        6.83        5.99      0.40 o 
   4   3   4       48.17       47.50      1.83 o 
   5   3   4       48.07       45.80      1.81 o 
  -5   4   4        6.64        6.11      1.05 o 
  -4   4   4       14.45       14.29      0.94 o 
  -3   4   4      202.86      186.40      3.50 o 
  -2   4   4       33.56       44.15      1.09 o 
  -1   4   4       23.87       22.24      0.47 o 
   0   4   4        0.00        0.12      0.08 o 
   1   4   4       19.59       23.50      0.54 o 
   2   4   4       45.07       47.11      1.11 o 
   3   4   4       86.49       81.28      2.43 o 
   4   4   4      114.40      121.28      7.07 o 
   5   4   4        1.99        1.41      0.61 o 
  -5   5   4        0.22        0.09      0.55 o 
  -4   5   4       24.81       28.23      1.28 o 
  -3   5   4        3.15        3.79      0.49 o 
  -2   5   4       16.83       18.94      0.57 o 
  -1   5   4      170.98      171.44      2.60 o 
   0   5   4      327.57      320.29      4.66 o 
   1   5   4      105.54       93.46      1.77 o 
   2   5   4      365.51      349.53      6.19 o 
   3   5   4        0.59        0.28      0.43 o 
   4   5   4       17.74       16.95      1.03 o 
   5   5   4        9.31       10.14      0.95 o 
  -4   6   4       42.59       44.47      1.64 o 
  -3   6   4       70.57       64.88      1.54 o 
  -2   6   4      133.86      139.08      2.24 o 
  -1   6   4      625.50      712.99     10.22 o 
   0   6   4      223.17      199.38     11.71 o 
   1   6   4      174.77      180.87      3.22 o 
   2   6   4       22.06       19.70      0.50 o 
   3   6   4      133.46      123.13      7.27 o 
   4   6   4        0.05        0.00      0.41 o 
  -4   7   4       13.47       13.94      1.37 o 
  -3   7   4        3.52        3.60      0.43 o 
  -2   7   4       41.05       38.40      0.83 o 
  -1   7   4      101.67       90.19      1.51 o 
   0   7   4     1112.70     1216.59     24.31 o 
   1   7   4       13.25       11.68      0.54 o 
   2   7   4       55.27       50.40      1.12 o 
   3   7   4       94.93       91.63      2.93 o 
   4   7   4        4.32        3.58      0.58 o 
  -4   8   4        1.10        0.00      0.53 o 
  -3   8   4       20.93       19.34      0.84 o 
  -2   8   4       29.21       25.40      0.68 o 
  -1   8   4      153.10      157.07      2.48 o 
   0   8   4      301.04      239.95     72.35 o 
   1   8   4        9.47        9.28      0.39 o 
   2   8   4       58.64       60.36      1.76 o 
   3   8   4       42.64       41.92      2.49 o 
   4   8   4        0.12        0.09      0.38 o 
  -4   9   4        1.37        1.40      0.59 o 
  -3   9   4        0.08        0.00      0.29 o 
  -2   9   4       55.06       49.31      1.04 o 
  -1   9   4      280.49      297.61      4.49 o 
   0   9   4      135.71      123.75      2.36 o 
   1   9   4       81.41       81.83      2.09 o 
   2   9   4      293.61      276.29      4.82 o 
   3   9   4       51.46       52.55      1.82 o 
   4   9   4        2.74        4.42      0.74 o 
  -4  10   4       21.45       24.16      2.97 o 
  -3  10   4        0.80        0.55      0.36 o 
  -2  10   4       48.48       43.38      0.98 o 
  -1  10   4       24.80       22.59      0.65 o 
   0  10   4       33.16       38.30      0.98 o 
   1  10   4      496.01      516.13     10.73 o 
   2  10   4       53.35       48.05      1.55 o 
   3  10   4       25.12       26.44      1.31 o 
   4  10   4        0.96        0.06      0.39 o 
  -4  11   4        0.21        0.00      0.51 o 
  -3  11   4        0.33        0.37      0.55 o 
  -2  11   4      109.28      105.23      2.13 o 
  -1  11   4       77.98       78.07      1.47 o 
   0  11   4      134.53      145.72      2.80 o 
   1  11   4        1.20        1.32      0.34 o 
   2  11   4      283.74      267.38      5.00 o 
   3  11   4       18.46       19.86      1.45 o 
   4  11   4        7.29        9.60      0.74 o 
  -3  12   4        0.00        0.00      0.33 o 
  -2  12   4        3.13        3.66      0.38 o 
  -1  12   4       13.42       13.64      0.67 o 
   0  12   4        0.07        0.00      0.33 o 
   1  12   4        2.32        0.78      0.34 o 
   2  12   4        2.08        1.30      0.39 o 
   3  12   4       19.57       19.14      0.91 o 
  -3  13   4        0.65        0.23      0.57 o 
  -2  13   4       83.95       80.43      2.41 o 
  -1  13   4        0.36        0.54      0.50 o 
   0  13   4       16.48       14.49      0.87 o 
   1  13   4        1.73        2.33      0.61 o 
   2  13   4        0.93        1.29      0.41 o 
   3  13   4       14.12       14.54      0.84 o 
  -3  14   4        1.71        2.91      0.52 o 
  -2  14   4       26.76       26.25      0.99 o 
  -1  14   4        5.14        3.04      0.43 o 
   0  14   4       19.08       17.15      1.30 o 
   1  14   4       85.12       77.38      2.25 o 
   2  14   4        2.59        2.77      0.47 o 
   3  14   4        1.17        1.40      0.50 o 
  -2  15   4        2.16        3.00      0.64 o 
  -1  15   4        0.05        0.21      0.44 o 
   0  15   4        2.13        3.16      0.56 o 
   1  15   4       22.53       21.34      1.14 o 
   2  15   4        0.41        0.10      0.41 o 
  -1  16   4        1.53        1.90      0.56 o 
   0  16   4        1.81        1.38      0.49 o 
   1  16   4        6.05        6.47      0.72 o 
   0  17   4        1.10        0.85      0.51 o 
  -5   1   5        1.09        0.29      1.17 o 
  -4   1   5        5.89        6.24      0.65 o 
  -3   1   5      112.96       99.69      2.06 o 
  -2   1   5        8.22        8.82      0.56 o 
  -1   1   5     3699.90     3593.73     90.33 o 
   0   1   5      241.63      214.66      3.73 o 
   1   1   5     2262.67     2436.95     37.81 o 
   2   1   5      379.09      384.96      6.51 o 
   3   1   5      347.75      341.13      5.89 o 
   4   1   5        4.91        6.31      0.55 o 
   5   1   5        6.50        9.25      0.85 o 
  -5   2   5        3.80        3.91      0.96 o 
  -4   2   5        0.65        0.95      0.47 o 
  -3   2   5        1.64        0.99      0.23 o 
  -2   2   5      782.37      737.86      9.54 o 
  -1   2   5     3870.96     3973.22     75.27 o 
   0   2   5     2325.86     2194.01     38.04 o 
   1   2   5      104.40       97.79      3.51 o 
   2   2   5       15.40       11.96      0.56 o 
   3   2   5        3.91        3.47      0.36 o 
   4   2   5        8.51        9.00      0.77 o 
   5   2   5        5.66        6.24      0.74 o 
  -5   3   5        0.34        0.00      0.54 o 
  -4   3   5       28.23       23.23      1.10 o 
  -3   3   5        3.29        5.40      0.42 o 
  -2   3   5     2852.27     2996.27     38.18 o 
  -1   3   5     1021.64     1059.98     13.56 o 
   0   3   5       29.28       43.76      0.81 o 
   1   3   5      615.46      423.47    147.36 o 
   2   3   5       38.69       60.29      1.24 o 
   3   3   5       18.10       16.98      0.63 o 
   4   3   5       62.14       63.83      2.63 o 
   5   3   5        6.49        7.83      1.48 o 
  -5   4   5        2.14        2.01      0.63 o 
  -4   4   5        1.90        1.64      0.52 o 
  -3   4   5       30.34       28.75      0.90 o 
  -2   4   5      110.49      103.88      1.52 o 
  -1   4   5      159.95      157.55      2.40 o 
   0   4   5     1640.97     1589.47     20.27 o 
   1   4   5       15.06       11.29      0.41 o 
   2   4   5      779.96      738.12     10.62 o 
   3   4   5      261.25      259.93     12.81 o 
   4   4   5       70.12       72.05      7.23 o 
   5   4   5        1.46        0.38      0.68 o 
  -4   5   5       21.05       23.69      1.15 o 
  -3   5   5       22.44       25.46      0.86 o 
  -2   5   5      342.36      339.23      5.82 o 
  -1   5   5      252.93      272.12      4.17 o 
   0   5   5      278.96      324.80      4.73 o 
   1   5   5      591.74      645.68     10.85 o 
   2   5   5       68.98       68.00      1.20 o 
   3   5   5        0.67        1.34      0.40 o 
   4   5   5      134.04      125.62     12.14 o 
  -4   6   5        3.09        4.48      0.67 o 
  -3   6   5        2.66        2.99      0.54 o 
  -2   6   5       59.69       63.70      1.17 o 
  -1   6   5      613.95      684.96      9.84 o 
   0   6   5      657.56      675.64      9.68 o 
   1   6   5        6.01        9.68      0.63 o 
   2   6   5      349.13      337.67      5.08 o 
   3   6   5        5.70        6.21      0.59 o 
   4   6   5        0.80        2.18      2.11 o 
  -4   7   5       44.25       47.82      1.75 o 
  -3   7   5      169.24      183.70      3.54 o 
  -2   7   5       89.11       84.09      2.14 o 
  -1   7   5       13.79       18.00      0.49 o 
   0   7   5      174.82      182.09      3.26 o 
   1   7   5        1.29        1.51      0.21 o 
   2   7   5        0.10        0.06      0.19 o 
   3   7   5       50.51       51.37      1.83 o 
   4   7   5        0.17        0.00      0.41 o 
  -4   8   5        5.53        6.23      0.74 o 
  -3   8   5        1.44        2.10      0.40 o 
  -2   8   5       25.84       30.82      0.75 o 
  -1   8   5       10.46       11.84      0.42 o 
   0   8   5      455.19      449.10      9.25 o 
   1   8   5      158.45      164.13      3.01 o 
   2   8   5       51.40       57.38      1.61 o 
   3   8   5       31.96       29.98      3.88 o 
   4   8   5       50.69       55.28      3.62 o 
  -4   9   5       17.31       20.28      1.15 o 
  -3   9   5        4.73        6.20      1.03 o 
  -2   9   5      226.71      213.76      3.37 o 
  -1   9   5      511.75      531.14      8.94 o 
   0   9   5       52.21       53.43      3.17 o 
   1   9   5        2.17        2.44      0.43 o 
   2   9   5       28.88       34.20      1.65 o 
   3   9   5       73.38       67.79      3.32 o 
   4   9   5        0.08        0.49      0.42 o 
  -4  10   5        0.42        0.00      0.51 o 
  -3  10   5        5.60        6.59      0.56 o 
  -2  10   5        0.90        0.95      0.26 o 
  -1  10   5      320.03      305.88      4.65 o 
   0  10   5        1.89        3.26      0.32 o 
   1  10   5      156.02      147.58      3.47 o 
   2  10   5        0.43        1.74      0.44 o 
   3  10   5       17.52       19.39      0.99 o 
   4  10   5        0.28        0.80      0.41 o 
  -3  11   5        2.75        3.07      0.54 o 
  -2  11   5        2.77        3.35      0.43 o 
  -1  11   5        2.69        4.89      0.36 o 
   0  11   5       17.47       19.44      0.71 o 
   1  11   5       78.60       81.95      2.20 o 
   2  11   5       83.19       76.07      2.18 o 
   3  11   5        1.03        0.67      0.38 o 
  -3  12   5        0.01        0.00      0.41 o 
  -2  12   5        0.32        0.06      0.50 o 
  -1  12   5       28.16       28.58      1.08 o 
   0  12   5      282.70      271.85      7.74 o 
   1  12   5       14.50       12.85      0.66 o 
   2  12   5       32.44       41.32      1.56 o 
   3  12   5       37.41       37.58      1.54 o 
  -3  13   5        0.51        0.62      0.40 o 
  -2  13   5        0.40        0.52      0.35 o 
  -1  13   5       27.43       23.63      1.60 o 
   0  13   5      303.33      292.34      6.46 o 
   1  13   5       65.38       66.45      1.99 o 
   2  13   5        0.59        0.00      0.37 o 
   3  13   5       16.38       17.72      0.92 o 
  -2  14   5        3.87        5.11      0.54 o 
  -1  14   5       28.17       28.04      1.17 o 
   0  14   5       18.42       20.71      1.04 o 
   1  14   5        2.51        2.93      0.55 o 
   2  14   5        0.76        0.92      0.42 o 
  -2  15   5       39.50       40.52      1.80 o 
  -1  15   5       33.22       33.49      1.37 o 
   0  15   5        0.34        0.79      0.44 o 
   1  15   5        8.75        6.83      0.71 o 
   2  15   5        2.05        2.64      0.51 o 
  -1  16   5        0.51        0.00      0.44 o 
   0  16   5        0.83        0.31      0.47 o 
   1  16   5        4.54        4.09      0.62 o 
  -5   0   6       17.37       14.52      1.46 o 
  -4   0   6        3.06        3.51      0.53 o 
  -3   0   6       33.50       35.98      1.67 o 
  -2   0   6      115.34      100.40      2.26 o 
  -1   0   6     2132.10     2170.58     44.78 o 
   0   0   6      959.07     1009.07     30.04 o 
   1   0   6     1727.56     1778.56     36.33 o 
   2   0   6     5911.39     6626.63    187.19 o 
   3   0   6      134.88      117.07      4.21 o 
   4   0   6       68.52       65.47      2.97 o 
   5   0   6        9.25        9.31      1.22 o 
  -5   1   6        0.19        0.00      0.50 o 
  -4   1   6       32.48       31.81      1.75 o 
  -3   1   6      209.53      200.21      3.75 o 
  -2   1   6       58.06       62.66      0.97 o 
  -1   1   6     1388.47     1540.21     25.53 o 
   0   1   6      591.75      630.99      9.11 o 
   1   1   6        8.62        5.65      0.38 o 
   2   1   6        0.18        0.00      0.20 o 
   3   1   6        6.09        6.82      0.77 o 
   4   1   6       46.90       47.63      1.71 o 
   5   1   6       20.22       15.92      1.92 o 
  -5   2   6       13.58       13.11      1.37 o 
  -4   2   6       35.78       33.56      1.35 o 
  -3   2   6        4.80        5.54      0.58 o 
  -2   2   6      901.12      946.38     12.19 o 
  -1   2   6       20.25       24.39      0.51 o 
   0   2   6        0.64        0.78      0.12 o 
   1   2   6      174.17      191.64      2.99 o 
   2   2   6      169.18      185.93      3.27 o 
   3   2   6       55.60       57.85      1.74 o 
   4   2   6       56.24       55.15      1.87 o 
   5   2   6       22.97       23.84      1.82 o 
  -5   3   6        0.40        0.15      0.54 o 
  -4   3   6        6.40        4.43      0.65 o 
  -3   3   6       13.84       13.60      0.80 o 
  -2   3   6     2340.83     2519.47     32.12 o 
  -1   3   6      314.69      310.53      4.08 o 
   0   3   6       18.67       23.24      0.45 o 
   1   3   6     1801.28     1803.72     29.84 o 
   2   3   6      106.77       98.07      1.85 o 
   3   3   6       20.37       22.19      0.98 o 
   4   3   6       28.99       29.40      2.09 o 
   5   3   6        0.05        0.01      0.53 o 
  -5   4   6        9.40       12.92      1.00 o 
  -4   4   6        1.52        2.71      0.59 o 
  -3   4   6      115.39      116.11      4.23 o 
  -2   4   6       69.74       71.20      1.11 o 
  -1   4   6      186.22      205.63      3.10 o 
   0   4   6        0.62        0.35      0.15 o 
   1   4   6     2166.67     1560.15    559.01 o 
   2   4   6        2.15        0.80      0.21 o 
   3   4   6      122.99      122.70      9.25 o 
   4   4   6      249.76      251.23     18.53 o 
  -4   5   6       12.66        9.13      0.80 o 
  -3   5   6      102.62      108.22      2.26 o 
  -2   5   6      279.65      285.51      4.27 o 
  -1   5   6      410.70      416.50      5.45 o 
   0   5   6      346.94      361.72      5.27 o 
   1   5   6      336.01      289.97     14.06 o 
   2   5   6        0.93        1.95      0.19 o 
   3   5   6       28.27       28.24      1.66 o 
   4   5   6       50.50       55.53      3.53 o 
  -4   6   6        7.99        8.18      0.82 o 
  -3   6   6       13.70       12.98      0.66 o 
  -2   6   6       12.40        6.49      0.42 o 
  -1   6   6       42.52       50.77      0.83 o 
   0   6   6        0.44        0.19      0.13 o 
   1   6   6       25.52       26.73      0.70 o 
   2   6   6        0.26        0.83      0.17 o 
   3   6   6       13.61       16.44      1.35 o 
   4   6   6       20.64       19.11      1.11 o 
  -4   7   6       11.08       11.47      1.64 o 
  -3   7   6       31.11       30.69      1.90 o 
  -2   7   6       67.32       68.48      1.85 o 
  -1   7   6      174.27      164.06      2.57 o 
   0   7   6      453.73      460.85      6.71 o 
   1   7   6        3.75        5.81      0.33 o 
   2   7   6        6.79        6.38      0.35 o 
   3   7   6       94.85       89.42      5.26 o 
   4   7   6       59.80       60.07      2.03 o 
  -4   8   6        2.29        1.47      0.60 o 
  -3   8   6        6.03        4.57      0.47 o 
  -2   8   6        4.41        5.44      0.43 o 
  -1   8   6        0.01        0.18      0.17 o 
   0   8   6       19.76       20.88      0.63 o 
   1   8   6       57.00       68.42      2.07 o 
   2   8   6       16.87       16.79      1.06 o 
   3   8   6        1.61        0.86      0.43 o 
   4   8   6       10.88       13.14      0.97 o 
  -4   9   6        7.70        7.39      0.81 o 
  -3   9   6       10.56       12.92      0.70 o 
  -2   9   6       34.96       35.45      1.01 o 
  -1   9   6       62.17       62.94      1.21 o 
   0   9   6       96.97       91.37      4.82 o 
   1   9   6        6.23        4.66      0.33 o 
   2   9   6      100.82      104.18      2.67 o 
   3   9   6        0.02        0.13      0.41 o 
   4   9   6        0.84        1.24      0.52 o 
  -4  10   6        7.89        8.34      0.83 o 
  -3  10   6       49.13       50.40      1.61 o 
  -2  10   6       58.72       61.34      1.77 o 
  -1  10   6       19.53       21.91      0.64 o 
   0  10   6       14.21       15.45      1.04 o 
   1  10   6      213.46      200.83      4.54 o 
   2  10   6      417.05      429.87      9.18 o 
   3  10   6       15.97       17.18      1.30 o 
   4  10   6        0.69        1.05      0.44 o 
  -3  11   6        5.22        6.10      0.55 o 
  -2  11   6      141.55      140.75      5.23 o 
  -1  11   6       13.29       11.24      0.50 o 
   0  11   6        6.11        5.69      0.54 o 
   1  11   6      142.86      143.54      3.46 o 
   2  11   6        4.92        5.15      0.76 o 
   3  11   6        4.48        3.59      0.58 o 
  -3  12   6       20.72       22.50      0.94 o 
  -2  12   6       37.27       33.30      1.06 o 
  -1  12   6       15.13       15.01      0.71 o 
   0  12   6       44.29       42.51      1.14 o 
   1  12   6       60.85       59.83      2.06 o 
   2  12   6      129.99      123.54      3.21 o 
   3  12   6       75.23       78.77      2.02 o 
  -3  13   6        3.32        4.49      0.54 o 
  -2  13   6       11.05        9.22      0.83 o 
  -1  13   6        7.10        7.09      0.52 o 
   0  13   6      122.09      111.20      2.87 o 
   1  13   6        2.73        1.56      0.68 o 
   2  13   6        0.04        0.00      0.34 o 
   3  13   6        7.10        7.48      0.66 o 
  -2  14   6       10.68       10.92      0.69 o 
  -1  14   6        5.64        7.18      0.70 o 
   0  14   6        8.73       10.59      0.76 o 
   1  14   6        4.49        5.74      0.63 o 
   2  14   6        3.16        3.23      0.49 o 
  -2  15   6        0.00        0.22      0.50 o 
  -1  15   6        7.37        8.23      0.74 o 
   0  15   6        2.91        1.10      0.78 o 
   1  15   6       15.61       16.20      0.97 o 
   2  15   6       12.40       13.21      0.93 o 
  -1  16   6        9.89       10.76      1.40 o 
   0  16   6       13.09       15.27      0.99 o 
   1  16   6        0.00        0.75      0.52 o 
  -5   1   7        0.09        0.58      0.56 o 
  -4   1   7        8.91        8.58      1.62 o 
  -3   1   7        0.56        2.97      2.39 o 
  -2   1   7       58.77       58.57      1.07 o 
  -1   1   7     2279.01     2190.15     49.73 o 
   0   1   7        3.42        2.96      0.17 o 
   1   1   7      496.67      497.09      7.39 o 
   2   1   7      249.26      288.26      6.24 o 
   3   1   7        0.15        0.17      0.34 o 
   4   1   7        2.98        2.32      0.57 o 
   5   1   7        0.19        0.00      0.48 o 
  -5   2   7        4.02        3.76      1.34 o 
  -4   2   7        3.50        4.76      0.64 o 
  -3   2   7       66.46       59.92      1.42 o 
  -2   2   7      892.65      892.53     12.94 o 
  -1   2   7      155.63      174.57      2.65 o 
   0   2   7       41.52       41.51      1.19 o 
   1   2   7        0.83        0.82      0.21 o 
   2   2   7      142.63      143.07      2.76 o 
   3   2   7      131.20      132.93      8.22 o 
   4   2   7        0.05        0.28      0.47 o 
   5   2   7        0.16        0.23      0.52 o 
  -5   3   7        2.42        1.63      0.61 o 
  -4   3   7        1.46        0.84      0.49 o 
  -3   3   7      209.11      184.43      4.32 o 
  -2   3   7      762.68      802.46     34.77 o 
  -1   3   7        4.44        5.14      0.19 o 
   0   3   7      110.73      133.47      2.09 o 
   1   3   7      481.11      548.72      9.29 o 
   2   3   7       32.24       38.83      1.01 o 
   3   3   7       88.22       97.94      6.30 o 
   4   3   7        6.54        6.04      1.56 o 
  -4   4   7        4.67        7.26      0.90 o 
  -3   4   7       93.69       91.34      2.50 o 
  -2   4   7      545.41      576.97      8.48 o 
  -1   4   7       95.74      106.92      1.52 o 
   0   4   7      404.26      446.18      5.82 o 
   1   4   7       70.29       98.82      1.91 o 
   2   4   7      156.84      124.68     39.20 o 
   3   4   7       81.69       80.14      2.81 o 
   4   4   7        1.25        1.75      0.56 o 
  -4   5   7       13.52       12.46      0.90 o 
  -3   5   7        0.15        0.93      0.73 o 
  -2   5   7       24.40       22.66      1.15 o 
  -1   5   7       87.19      101.53      1.46 o 
   0   5   7       14.91       20.93      0.44 o 
   1   5   7      142.50      112.32      9.79 o 
   2   5   7      599.09      616.01     15.04 o 
   3   5   7      217.15      209.68     15.71 o 
   4   5   7       35.91       35.96      3.06 o 
  -4   6   7        3.47        4.51      0.69 o 
  -3   6   7       16.73       18.03      0.95 o 
  -2   6   7        2.80        3.00      0.46 o 
  -1   6   7       45.57       42.31      0.73 o 
   0   6   7      113.53      125.88      1.99 o 
   1   6   7      325.87      251.57     69.03 o 
   2   6   7      123.92      125.95      3.34 o 
   3   6   7       32.22       27.67      2.29 o 
   4   6   7       33.24       32.08      1.43 o 
  -4   7   7        3.02        2.73      0.61 o 
  -3   7   7       13.20       13.08      0.67 o 
  -2   7   7        7.18        6.90      0.44 o 
  -1   7   7      124.25      122.16      1.98 o 
   0   7   7      149.45      155.93      2.44 o 
   1   7   7      206.63      245.24      4.37 o 
   2   7   7        7.74        7.49      0.57 o 
   3   7   7        8.98        8.76      0.71 o 
   4   7   7       86.11       85.84      6.07 o 
  -4   8   7       26.05       28.81      3.45 o 
  -3   8   7        4.52        3.72      0.76 o 
  -2   8   7      421.29      415.95     13.04 o 
  -1   8   7      581.57      575.52      8.37 o 
   0   8   7        5.40        2.90      0.36 o 
   1   8   7      452.89      424.03      7.32 o 
   2   8   7      184.62      188.05      4.33 o 
   3   8   7       59.00       55.58      4.90 o 
   4   8   7        5.61        5.51      0.73 o 
  -4   9   7        1.61        1.79      0.62 o 
  -3   9   7        0.64        1.32      0.39 o 
  -2   9   7       50.87       53.13      1.33 o 
  -1   9   7      115.83      112.77      1.91 o 
   0   9   7       79.47       72.53      1.55 o 
   1   9   7       12.17       10.56      0.49 o 
   2   9   7       38.00       40.77      1.61 o 
   3   9   7        0.74        0.25      0.41 o 
   4   9   7        0.68        1.08      0.54 o 
  -4  10   7        0.15        0.27      0.53 o 
  -3  10   7        0.85        0.49      0.36 o 
  -2  10   7        7.90        5.30      0.47 o 
  -1  10   7      104.01      107.21      1.86 o 
   0  10   7       95.19       92.37      1.91 o 
   1  10   7       14.33       13.47      0.78 o 
   2  10   7       77.03       63.27      2.90 o 
   3  10   7        2.47        1.81      0.48 o 
   4  10   7        3.90        3.19      0.66 o 
  -3  11   7        0.29        0.00      0.34 o 
  -2  11   7        5.09        3.44      0.43 o 
  -1  11   7       61.16       68.03      1.34 o 
   0  11   7      235.95      234.67      5.22 o 
   1  11   7        3.22        3.62      0.51 o 
   2  11   7      128.94      120.21      3.11 o 
   3  11   7       38.21       41.73      1.58 o 
  -3  12   7        0.90        1.23      0.42 o 
  -2  12   7       11.09       13.27      0.68 o 
  -1  12   7      276.03      273.64      4.28 o 
   0  12   7       32.13       25.52      4.98 o 
   1  12   7      165.48      158.47      3.83 o 
   2  12   7        0.03        0.29      0.42 o 
   3  12   7        0.97        0.09      0.47 o 
  -3  13   7        0.08        0.00      0.39 o 
  -2  13   7        0.00        0.18      0.35 o 
  -1  13   7        3.94        4.00      0.45 o 
   0  13   7        0.76        0.11      0.44 o 
   1  13   7       24.33       22.07      1.08 o 
   2  13   7        2.53        2.63      0.55 o 
   3  13   7       14.42       14.79      1.20 o 
  -2  14   7       30.79       31.23      1.07 o 
  -1  14   7        2.23        2.15      0.47 o 
   0  14   7       35.32       33.46      1.70 o 
   1  14   7        6.63        5.48      0.99 o 
   2  14   7        0.04        0.20      0.39 o 
  -2  15   7        0.33        0.13      0.51 o 
  -1  15   7        4.32        3.26      0.85 o 
   0  15   7        0.05        0.39      0.73 o 
   1  15   7        4.58        4.17      0.64 o 
   2  15   7        0.40        0.50      0.40 o 
  -1  16   7        2.34        3.66      0.90 o 
   0  16   7       16.15       18.21      1.36 o 
   1  16   7       13.99       16.28      1.49 o 
  -5   0   8       11.10        7.85      1.22 o 
  -4   0   8      107.26      111.13      2.96 o 
  -3   0   8       52.55       56.46      1.69 o 
  -2   0   8        8.62        3.99      0.52 o 
  -1   0   8        3.83        2.59      0.17 o 
   0   0   8     1280.87     1374.19     22.47 o 
   1   0   8       56.93       68.82      1.79 o 
   2   0   8      345.61      380.58     11.47 o 
   3   0   8      193.92      190.52      6.39 o 
   4   0   8       80.20       77.78      3.39 o 
  -5   1   8        4.68        3.07      0.87 o 
  -4   1   8        0.07        0.25      0.79 o 
  -3   1   8       28.80       32.98      1.26 o 
  -2   1   8      501.96      489.51      8.43 o 
  -1   1   8        4.51        7.68      0.19 o 
   0   1   8        1.18        2.94      0.17 o 
   1   1   8     1806.31     1865.83     26.97 o 
   2   1   8     1104.71     1175.66     19.73 o 
   3   1   8      254.10      232.54      5.35 o 
   4   1   8       20.78       20.52      1.15 o 
  -4   2   8       10.61       12.25      0.90 o 
  -3   2   8       19.10       18.03      0.69 o 
  -2   2   8     1490.15     1485.24     21.35 o 
  -1   2   8       36.70       36.41      0.69 o 
   0   2   8      674.05      735.29     10.63 o 
   1   2   8        9.82        8.64      0.63 o 
   2   2   8        5.31        4.73      0.39 o 
   3   2   8        5.77        4.71      0.59 o 
   4   2   8      109.22      103.03      7.04 o 
  -4   3   8       33.45       34.79      1.42 o 
  -3   3   8       14.85       14.40      1.42 o 
  -2   3   8      203.37      196.55      3.07 o 
  -1   3   8      151.53      174.12      2.36 o 
   0   3   8       25.12       25.27      0.55 o 
   1   3   8      364.16      372.92      5.63 o 
   2   3   8      130.16      130.78      2.58 o 
   3   3   8       96.85       93.08      5.26 o 
   4   3   8      158.23      165.79     12.86 o 
  -4   4   8        5.88        3.50      0.64 o 
  -3   4   8      919.25      909.75     23.36 o 
  -2   4   8      685.66      668.57      9.79 o 
  -1   4   8       60.74       58.34      0.91 o 
   0   4   8      156.17      137.34      1.92 o 
   1   4   8      126.36      111.92      2.98 o 
   2   4   8      124.12      127.20      4.08 o 
   3   4   8      102.28       94.54      7.23 o 
   4   4   8        0.21        0.42      0.81 o 
  -4   5   8       11.13       11.25      1.13 o 
  -3   5   8      118.12      124.26      3.46 o 
  -2   5   8      102.77      105.96      2.10 o 
  -1   5   8      159.04      151.98      2.38 o 
   0   5   8       41.10       45.63      0.84 o 
   1   5   8       19.35       27.07      0.75 o 
   2   5   8       37.00       41.09      1.07 o 
   3   5   8      637.11      633.79     41.91 o 
   4   5   8        7.66        6.33      0.78 o 
  -4   6   8        8.50        8.09      0.87 o 
  -3   6   8        0.68        1.33      0.50 o 
  -2   6   8       42.43       44.03      1.43 o 
  -1   6   8       61.85       56.48      0.92 o 
   0   6   8       64.18       53.73      1.17 o 
   1   6   8       11.67       11.07      0.46 o 
   2   6   8       18.37       16.33      0.63 o 
   3   6   8       95.80       94.27      6.59 o 
   4   6   8       42.64       44.75      3.51 o 
  -4   7   8       17.12       17.91      1.11 o 
  -3   7   8        0.04        0.20      0.44 o 
  -2   7   8        0.01        0.24      0.14 o 
  -1   7   8       59.39       49.75      0.86 o 
   0   7   8      611.64      625.51      9.04 o 
   1   7   8       76.05       72.86      2.14 o 
   2   7   8        3.53        3.47      0.34 o 
   3   7   8      110.57      116.47      7.60 o 
   4   7   8       33.33       34.91      2.12 o 
  -4   8   8        2.51        2.29      0.98 o 
  -3   8   8        2.92        2.40      0.56 o 
  -2   8   8      354.04      339.41      6.57 o 
  -1   8   8      105.52      111.32      1.87 o 
   0   8   8        5.01        5.93      0.36 o 
   1   8   8      180.77      185.47      3.43 o 
   2   8   8      151.87      147.64      3.56 o 
   3   8   8        0.21        0.00      0.38 o 
   4   8   8        0.57        1.79      0.60 o 
  -4   9   8        0.19        0.00      0.49 o 
  -3   9   8       68.11       67.70      2.76 o 
  -2   9   8        1.53        0.85      0.37 o 
  -1   9   8       50.18       47.99      1.00 o 
   0   9   8        0.81        0.28      0.21 o 
   1   9   8      160.41      147.56      2.83 o 
   2   9   8        1.84        1.02      0.42 o 
   3   9   8       35.81       35.01      2.21 o 
   4   9   8       36.83       45.88      4.98 o 
  -3  10   8        4.44        3.86      0.95 o 
  -2  10   8        0.00        0.00      0.30 o 
  -1  10   8       24.56       25.42      0.70 o 
   0  10   8      110.45      112.41      2.25 o 
   1  10   8       64.01       54.58      1.67 o 
   2  10   8        6.64        5.36      0.60 o 
   3  10   8        5.96        7.24      0.83 o 
  -3  11   8       30.91       30.72      1.07 o 
  -2  11   8        5.26        5.92      0.49 o 
  -1  11   8      186.53      188.03      3.45 o 
   0  11   8       16.77       19.87      0.76 o 
   1  11   8      358.00      356.70      7.72 o 
   2  11   8      261.16      247.75      5.67 o 
   3  11   8        0.84        0.00      0.39 o 
  -3  12   8        3.48        3.58      0.52 o 
  -2  12   8        1.04        0.94      0.36 o 
  -1  12   8      168.15      164.59      2.76 o 
   0  12   8      171.10      169.02      3.99 o 
   1  12   8       28.16       24.42      1.10 o 
   2  12   8        3.16        2.91      0.54 o 
   3  12   8        3.70        3.72      0.65 o 
  -3  13   8       28.04       27.28      1.07 o 
  -2  13   8       15.11       16.48      1.01 o 
  -1  13   8        7.62       10.26      0.78 o 
   0  13   8       25.20       26.56      1.72 o 
   1  13   8       28.21       27.90      1.20 o 
   2  13   8        1.99        0.38      0.56 o 
   3  13   8       23.38       24.93      1.30 o 
  -2  14   8        2.30        2.83      0.46 o 
  -1  14   8        0.52        0.00      0.41 o 
   0  14   8       16.12       14.57      0.92 o 
   1  14   8       14.43       16.87      0.97 o 
   2  14   8        0.01        0.31      0.45 o 
  -2  15   8       12.73       13.30      0.76 o 
  -1  15   8        0.90        1.58      0.71 o 
   0  15   8        5.26        5.93      0.68 o 
   1  15   8        0.56        1.65      0.54 o 
  -1  16   8        3.60        4.31      0.95 o 
   0  16   8       13.48       15.18      1.01 o 
   1  16   8       16.03       17.64      1.08 o 
  -4   1   9        0.18        0.00      0.33 o 
  -3   1   9       35.42       31.55      0.94 o 
  -2   1   9       48.98       54.70      1.24 o 
  -1   1   9        6.26        7.48      0.22 o 
   0   1   9      934.81      869.97     15.42 o 
   1   1   9     1790.39     1847.59     26.73 o 
   2   1   9      139.19      150.54      2.96 o 
   3   1   9        6.95        8.02      0.58 o 
   4   1   9       42.00       43.81      1.70 o 
  -4   2   9       10.61       12.25      1.07 o 
  -3   2   9        0.18        0.44      0.28 o 
  -2   2   9      102.03      104.84      2.10 o 
  -1   2   9       19.04       18.09      0.36 o 
   0   2   9      972.66      994.33     14.32 o 
   1   2   9      603.08      720.49     10.64 o 
   2   2   9      147.39      150.34      2.94 o 
   3   2   9        7.50        8.37      0.71 o 
   4   2   9       37.72       38.29      2.84 o 
  -4   3   9        3.19        4.41      1.06 o 
  -3   3   9       19.13       16.94      0.95 o 
  -2   3   9      129.34      131.97      2.16 o 
  -1   3   9      270.95      292.14      3.87 o 
   0   3   9       84.33       79.17      1.19 o 
   1   3   9     1351.02     1369.06     19.92 o 
   2   3   9       63.47       63.84      1.49 o 
   3   3   9        3.20        3.62      0.57 o 
   4   3   9       14.15       18.97      1.89 o 
  -4   4   9       10.92       11.96      1.07 o 
  -3   4   9       77.34       84.60      2.41 o 
  -2   4   9      115.59      125.27      2.07 o 
  -1   4   9      318.71      329.17      4.35 o 
   0   4   9      371.90      368.74     12.91 o 
   1   4   9       39.27       48.41      1.13 o 
   2   4   9        1.99        2.42      0.32 o 
   3   4   9        6.79        9.38      0.81 o 
   4   4   9       39.18       43.24      3.80 o 
  -4   5   9       34.74       36.66      1.51 o 
  -3   5   9      142.71      155.49      4.21 o 
  -2   5   9       24.32       22.02      0.70 o 
  -1   5   9        4.22        5.89      0.33 o 
   0   5   9      527.37      567.83      7.41 o 
   1   5   9      347.60      345.84      6.03 o 
   2   5   9      392.49      382.25     15.92 o 
   3   5   9        1.20        0.97      0.49 o 
   4   5   9       23.10       24.09      2.02 o 
  -4   6   9       17.65       18.94      1.14 o 
  -3   6   9       13.64       13.50      1.54 o 
  -2   6   9        9.48        9.23      0.49 o 
  -1   6   9       33.24       27.58      0.57 o 
   0   6   9        1.37        4.75      0.29 o 
   1   6   9       51.97       57.25      1.29 o 
   2   6   9       70.14       71.18      2.16 o 
   3   6   9      731.49      698.25     55.51 o 
   4   6   9       14.80       15.07      1.06 o 
  -4   7   9        0.06        0.00      0.50 o 
  -3   7   9       91.51      105.15      2.85 o 
  -2   7   9        2.38        3.89      0.36 o 
  -1   7   9       43.13       44.83      0.81 o 
   0   7   9       97.75      100.10      1.74 o 
   1   7   9       19.15       14.67      0.56 o 
   2   7   9        0.05        0.00      0.24 o 
   3   7   9        0.01        0.09      0.42 o 
   4   7   9        2.11        4.09      0.68 o 
  -4   8   9        1.50        3.55      0.70 o 
  -3   8   9       25.94       28.23      2.06 o 
  -2   8   9       13.51       14.34      0.66 o 
  -1   8   9       93.08      101.52      1.73 o 
   0   8   9       21.08       20.17      0.59 o 
   1   8   9        0.87        1.88      0.35 o 
   2   8   9       14.68       14.79      0.83 o 
   3   8   9        5.63        6.65      0.68 o 
   4   8   9       18.34       22.77      2.95 o 
  -4   9   9        4.68        5.65      0.77 o 
  -3   9   9        4.27        6.50      0.70 o 
  -2   9   9        1.31        1.17      0.39 o 
  -1   9   9       44.63       48.83      1.01 o 
   0   9   9        0.31        0.58      0.24 o 
   1   9   9      177.90      187.47      3.51 o 
   2   9   9        5.81        3.28      0.54 o 
   3   9   9        5.55        6.60      0.66 o 
   4   9   9        4.19        6.66      0.82 o 
  -3  10   9        0.56        0.15      0.53 o 
  -2  10   9       48.94       45.61      1.23 o 
  -1  10   9      100.63       96.33      2.01 o 
   0  10   9        3.47        4.06      0.37 o 
   1  10   9      357.36      332.94      7.23 o 
   2  10   9      130.45      116.09      3.14 o 
   3  10   9        2.84        4.87      0.64 o 
  -3  11   9        0.25        0.67      0.53 o 
  -2  11   9       38.65       38.58      1.13 o 
  -1  11   9       92.43       90.35      1.95 o 
   0  11   9       13.71       12.90      0.71 o 
   1  11   9       86.98       87.45      2.39 o 
   2  11   9        1.38        1.25      0.44 o 
   3  11   9        5.28        4.90      0.66 o 
  -3  12   9        8.52        9.47      0.84 o 
  -2  12   9        2.51        2.67      0.42 o 
  -1  12   9        3.60        3.91      0.45 o 
   0  12   9       85.56       86.88      1.93 o 
   1  12   9       18.74       19.79      1.46 o 
   2  12   9       98.07      101.83      3.62 o 
   3  12   9       19.64       22.34      1.19 o 
  -2  13   9        0.43        0.00      0.34 o 
  -1  13   9        0.11        0.18      0.43 o 
   0  13   9       31.33       31.88      1.28 o 
   1  13   9       32.47       30.07      1.27 o 
   2  13   9        0.70        1.88      0.52 o 
  -2  14   9        2.88        3.43      0.49 o 
  -1  14   9       10.79       10.59      0.95 o 
   0  14   9       14.36       12.56      0.89 o 
   1  14   9        7.42        6.27      0.68 o 
   2  14   9        1.65        1.45      0.54 o 
  -1  15   9        6.63        7.23      0.72 o 
   0  15   9       15.18       20.03      1.08 o 
   1  15   9       21.71       24.76      1.56 o 
   0  16   9        1.08        1.53      0.58 o 
  -4   0  10        7.63        7.92      1.17 o 
  -3   0  10      119.27      122.79      3.08 o 
  -2   0  10      113.27      115.39      2.79 o 
  -1   0  10      763.94      724.99     11.98 o 
   0   0  10      198.03      227.32      3.91 o 
   1   0  10      132.58      183.73      4.20 o 
   2   0  10       65.46       47.53      1.55 o 
   3   0  10      353.31      360.13     11.27 o 
   4   0  10       14.49       11.63      1.33 o 
  -4   1  10        0.97        2.11      0.67 o 
  -3   1  10       29.91       34.79      1.02 o 
  -2   1  10      133.50      126.66      2.46 o 
  -1   1  10       68.41       65.65      0.99 o 
   0   1  10       92.20       91.76      1.22 o 
   1   1  10      120.73      144.73      2.40 o 
   2   1  10        0.03        0.00      0.26 o 
   3   1  10      203.10      213.73      6.94 o 
   4   1  10        0.35        0.54      0.52 o 
  -4   2  10        5.19        6.00      0.69 o 
  -3   2  10      147.35      142.15      2.84 o 
  -2   2  10        3.75        2.94      0.39 o 
  -1   2  10      165.10      172.29      2.35 o 
   0   2  10        6.90        4.70      0.55 o 
   1   2  10      335.33      381.12      5.80 o 
   2   2  10      613.95      637.41     10.96 o 
   3   2  10       90.45       87.06      6.62 o 
   4   2  10        8.81       10.20      0.92 o 
  -4   3  10       43.68       39.19      1.54 o 
  -3   3  10      354.26      338.73      7.48 o 
  -2   3  10      126.51      130.25      2.52 o 
  -1   3  10       73.48       70.12      1.06 o 
   0   3  10       62.80       76.81      1.45 o 
   1   3  10       69.29       69.50      1.33 o 
   2   3  10       71.19       78.76      1.77 o 
   3   3  10       86.61       76.61      5.34 o 
   4   3  10        0.84        0.17      0.56 o 
  -4   4  10        0.16        0.22      0.50 o 
  -3   4  10       64.85       58.60      1.89 o 
  -2   4  10       51.27       49.66      1.19 o 
  -1   4  10      144.92      142.84      2.01 o 
   0   4  10       57.68       64.60      1.18 o 
   1   4  10      203.95      206.62      3.31 o 
   2   4  10       10.54       12.32      0.60 o 
   3   4  10      192.55      174.66     14.25 o 
   4   4  10        0.02        0.00      0.59 o 
  -4   5  10       55.59       52.79      1.92 o 
  -3   5  10      263.47      259.18      5.93 o 
  -2   5  10        1.35        1.19      0.26 o 
  -1   5  10        7.73       10.44      0.33 o 
   0   5  10      179.00      186.89      2.60 o 
   1   5  10       18.65       19.67      0.65 o 
   2   5  10      133.91      123.78      2.52 o 
   3   5  10      155.95      161.99     10.74 o 
   4   5  10        4.83        5.71      1.20 o 
  -4   6  10       34.93       35.96      1.59 o 
  -3   6  10       18.46       20.91      2.65 o 
  -2   6  10        0.80        0.77      0.25 o 
  -1   6  10      273.12      278.24      4.23 o 
   0   6  10      496.90      525.45      6.90 o 
   1   6  10       88.86       86.07      1.80 o 
   2   6  10      105.01      102.50      2.67 o 
   3   6  10       34.06       39.91      2.71 o 
   4   6  10        2.11        3.19      0.66 o 
  -4   7  10        0.00        0.62      0.57 o 
  -3   7  10       38.91       37.89      1.45 o 
  -2   7  10        0.19        0.25      0.26 o 
  -1   7  10        5.94        6.27      0.34 o 
   0   7  10      255.11      263.17      4.41 o 
   1   7  10      133.27      126.13      2.47 o 
   2   7  10      426.61      384.72     14.11 o 
   3   7  10        0.32        0.44      0.43 o 
   4   7  10       18.97       23.84      2.71 o 
  -4   8  10       16.15       17.14      1.17 o 
  -3   8  10       16.50       17.14      2.01 o 
  -2   8  10        0.64        1.83      0.45 o 
  -1   8  10       22.46       24.40      0.76 o 
   0   8  10      282.91      262.04      4.00 o 
   1   8  10       38.75       40.40      1.06 o 
   2   8  10       50.46       50.59      1.65 o 
   3   8  10        1.02        0.29      0.44 o 
   4   8  10       34.81       37.58      4.58 o 
  -3   9  10        0.89        0.51      0.47 o 
  -2   9  10      213.02      216.15      4.02 o 
  -1   9  10       47.68       42.31      1.08 o 
   0   9  10       68.83       66.40      1.49 o 
   1   9  10      173.91      150.04      3.57 o 
   2   9  10        0.02        0.00      0.38 o 
   3   9  10        2.91        2.28      0.53 o 
  -3  10  10       10.84       10.28      0.82 o 
  -2  10  10       20.61       22.39      1.03 o 
  -1  10  10       19.66       16.65      0.69 o 
   0  10  10       18.94       20.08      0.73 o 
   1  10  10       82.18       71.12      1.65 o 
   2  10  10       81.66       74.47      2.20 o 
   3  10  10       13.13       17.42      1.03 o 
  -3  11  10        0.45        0.84      0.50 o 
  -2  11  10      103.45       98.02      2.45 o 
  -1  11  10       84.23       80.01      1.78 o 
   0  11  10       16.75       18.80      0.74 o 
   1  11  10       66.73       60.33      1.87 o 
   2  11  10       50.11       48.81      1.68 o 
   3  11  10        3.60        2.80      0.62 o 
  -3  12  10        9.69       10.46      1.02 o 
  -2  12  10        0.07        0.00      0.33 o 
  -1  12  10       12.64       16.82      0.73 o 
   0  12  10       47.71       49.85      1.33 o 
   1  12  10        4.78        3.37      0.68 o 
   2  12  10        7.14        4.75      0.64 o 
   3  12  10        1.44        0.81      0.51 o 
  -2  13  10        0.04        0.00      0.33 o 
  -1  13  10       79.79       82.53      2.39 o 
   0  13  10       41.75       40.04      1.49 o 
   1  13  10       28.06       28.41      1.23 o 
   2  13  10        0.05        0.00      0.44 o 
  -2  14  10        1.27        1.56      0.42 o 
  -1  14  10       29.77       33.55      1.71 o 
   0  14  10       64.76       69.25      2.14 o 
   1  14  10        6.80        6.86      0.70 o 
   2  14  10        1.71        1.55      0.54 o 
  -1  15  10       11.05       10.32      0.83 o 
   0  15  10        6.11        6.98      0.91 o 
   1  15  10       31.76       32.69      1.43 o 
  -4   1  11        0.81        0.45      0.79 o 
  -3   1  11       29.96       27.29      0.87 o 
  -2   1  11       40.94       40.66      1.05 o 
  -1   1  11      112.46      103.58      1.49 o 
   0   1  11        6.40        7.92      0.28 o 
   1   1  11      243.59      221.22      3.53 o 
   2   1  11       21.83       21.74      0.71 o 
   3   1  11       69.44       82.24      6.26 o 
   4   1  11       45.90       43.91      3.70 o 
  -4   2  11        1.72        2.61      0.60 o 
  -3   2  11        7.65       10.41      0.59 o 
  -2   2  11       96.75       97.70      2.00 o 
  -1   2  11      243.33      260.52      3.94 o 
   0   2  11       24.56       25.39      0.59 o 
   1   2  11      141.81      150.06      2.51 o 
   2   2  11       34.68       35.81      1.07 o 
   3   2  11      116.27      111.02      7.49 o 
   4   2  11       20.77       22.69      3.09 o 
  -4   3  11        2.19        1.92      0.73 o 
  -3   3  11        3.54        3.97      1.02 o 
  -2   3  11        0.08        0.00      0.23 o 
  -1   3  11      156.57      176.05      2.75 o 
   0   3  11      308.06      312.39      5.30 o 
   1   3  11      231.53      245.28      3.89 o 
   2   3  11       51.73       49.08      1.29 o 
   3   3  11       33.95       30.90      2.66 o 
   4   3  11        0.01        0.00      0.46 o 
  -4   4  11        0.36        0.28      0.52 o 
  -3   4  11       79.55       82.48      2.77 o 
  -2   4  11       14.30       15.28      0.68 o 
  -1   4  11       40.44       39.20      0.81 o 
   0   4  11      549.78      545.29      8.09 o 
   1   4  11      448.88      490.22      7.40 o 
   2   4  11      265.17      233.30      4.36 o 
   3   4  11        1.04        1.11      0.71 o 
   4   4  11        0.02        0.00      0.45 o 
  -4   5  11       20.08       15.38      1.54 o 
  -3   5  11        2.19        2.82      0.59 o 
  -2   5  11        0.83        2.57      0.53 o 
  -1   5  11       73.08       62.75      1.16 o 
   0   5  11      118.40      103.62      1.84 o 
   1   5  11        6.01        5.71      0.51 o 
   2   5  11       79.20       68.39      1.75 o 
   3   5  11      358.90      346.90     22.71 o 
   4   5  11        0.01        0.00      0.49 o 
  -4   6  11       70.09       72.21      2.33 o 
  -3   6  11       89.89       90.88      2.56 o 
  -2   6  11       10.05        7.07      0.58 o 
  -1   6  11       23.75       19.16      0.65 o 
   0   6  11        1.06        1.39      0.18 o 
   1   6  11       21.77       26.30      0.80 o 
   2   6  11      298.56      298.24     13.33 o 
   3   6  11       22.85       27.34      1.26 o 
   4   6  11        1.41        1.34      0.74 o 
  -4   7  11        1.77        1.60      0.67 o 
  -3   7  11        6.20        5.14      0.66 o 
  -2   7  11        0.20        0.00      0.35 o 
  -1   7  11        0.06        0.46      0.23 o 
   0   7  11        7.27        7.44      0.36 o 
   1   7  11       44.05       45.47      1.15 o 
   2   7  11      226.13      209.59      6.52 o 
   3   7  11       77.38       71.17      5.27 o 
   4   7  11        8.64        7.60      1.30 o 
  -4   8  11        1.91        3.68      0.71 o 
  -3   8  11        9.00        9.36      0.81 o 
  -2   8  11        0.16        0.17      0.41 o 
  -1   8  11      147.47      149.59      2.83 o 
   0   8  11        2.07        1.85      0.24 o 
   1   8  11        5.06        5.58      0.42 o 
   2   8  11      277.96      266.11      5.99 o 
   3   8  11        0.00        0.30      1.18 o 
  -3   9  11        0.02        0.30      0.49 o 
  -2   9  11       24.49       24.17      0.87 o 
  -1   9  11        9.38        8.76      0.51 o 
   0   9  11      299.93      283.22      5.08 o 
   1   9  11      252.29      228.98      4.25 o 
   2   9  11       30.76       30.83      1.26 o 
   3   9  11        0.00        0.00      0.40 o 
  -3  10  11        4.02        5.65      0.75 o 
  -2  10  11      181.96      182.30      3.52 o 
  -1  10  11       22.25       21.48      0.77 o 
   0  10  11        2.86        2.80      0.36 o 
   1  10  11       65.65       61.25      2.53 o 
   2  10  11       11.68        9.70      0.76 o 
   3  10  11       24.51       26.22      2.87 o 
  -3  11  11        2.64        2.45      0.60 o 
  -2  11  11        1.17        0.89      0.35 o 
  -1  11  11        4.75        4.73      0.46 o 
   0  11  11        2.72        2.17      0.37 o 
   1  11  11      109.21      103.93      3.18 o 
   2  11  11       43.98       45.50      1.65 o 
   3  11  11        1.39        1.28      0.55 o 
  -2  12  11        1.75        2.06      0.42 o 
  -1  12  11        9.44        9.22      0.59 o 
   0  12  11       38.84       40.78      1.18 o 
   1  12  11       78.49       80.16      2.33 o 
   2  12  11       36.11       33.96      1.43 o 
  -2  13  11        5.76        6.08      0.56 o 
  -1  13  11       11.20       12.37      1.18 o 
   0  13  11       19.36       20.79      1.70 o 
   1  13  11        1.14        1.15      0.47 o 
   2  13  11        8.24        7.57      0.81 o 
  -1  14  11        0.18        0.00      0.47 o 
   0  14  11        0.15        1.21      0.70 o 
   1  14  11        8.24        9.30      0.82 o 
  -1  15  11        0.04        0.34      0.49 o 
   0  15  11        4.39        3.27      0.86 o 
  -4   0  12        0.41        0.00      0.71 o 
  -3   0  12       11.69        7.80      0.65 o 
  -2   0  12       73.99       63.17      1.78 o 
  -1   0  12      703.81      704.69     14.50 o 
   0   0  12       30.62       23.48      0.87 o 
   1   0  12      613.43      634.97     10.85 o 
   2   0  12        3.40        4.63      0.56 o 
   3   0  12        1.68        1.97      0.80 o 
   4   0  12        0.13        1.21      0.87 o 
  -4   1  12       16.38       14.30      0.79 o 
  -3   1  12        0.59        1.01      0.28 o 
  -2   1  12      232.54      209.47      3.88 o 
  -1   1  12      304.01      288.88     11.86 o 
   0   1  12      233.76      240.80      3.15 o 
   1   1  12       31.38       33.01      0.82 o 
   2   1  12      266.35      290.57      4.68 o 
   3   1  12       66.33       77.46      5.26 o 
   4   1  12        0.02        0.00      0.85 o 
  -4   2  12       15.85       16.01      0.82 o 
  -3   2  12       10.46       12.39      0.64 o 
  -2   2  12       27.14       28.22      0.84 o 
  -1   2  12        2.27        1.20      0.26 o 
   0   2  12      757.67      784.91     10.10 o 
   1   2  12        2.30        1.53      0.28 o 
   2   2  12       78.75       85.08      1.95 o 
   3   2  12        4.85        3.26      0.60 o 
   4   2  12        9.72       10.53      0.92 o 
  -4   3  12       14.31       12.92      0.98 o 
  -3   3  12      112.18      113.17      3.08 o 
  -2   3  12        0.87        0.36      0.32 o 
  -1   3  12        5.55        6.84      0.32 o 
   0   3  12       76.40       82.90      1.54 o 
   1   3  12        0.83        0.61      0.49 o 
   2   3  12      230.91      249.13      4.66 o 
   3   3  12       64.72       73.50      4.32 o 
   4   3  12        3.64        4.11      0.73 o 
  -4   4  12       56.15       49.50      1.82 o 
  -3   4  12       75.63       70.87      2.14 o 
  -2   4  12        2.51        1.41      0.30 o 
  -1   4  12      114.18      115.20      1.92 o 
   0   4  12       87.89       90.61      1.40 o 
   1   4  12       32.01       29.49      0.77 o 
   2   4  12      473.06      467.25     10.38 o 
   3   4  12        6.03        4.16      0.65 o 
   4   4  12        4.92        4.07      1.05 o 
  -4   5  12       22.31       26.45      1.38 o 
  -3   5  12        6.37        7.37      0.71 o 
  -2   5  12        0.46        1.25      0.39 o 
  -1   5  12      317.32      325.76      4.93 o 
   0   5  12      113.84      118.00      2.01 o 
   1   5  12       55.30       55.65      2.32 o 
   2   5  12      122.92      127.24      4.06 o 
   3   5  12       12.77       11.62      2.25 o 
   4   5  12        0.29        0.14      0.50 o 
  -4   6  12       19.18       18.85      1.17 o 
  -3   6  12        2.21        2.46      0.54 o 
  -2   6  12       28.87       31.08      1.18 o 
  -1   6  12        7.62       10.27      0.43 o 
   0   6  12      162.13      151.25      2.20 o 
   1   6  12       11.26       15.54      0.63 o 
   2   6  12        5.33        7.49      0.53 o 
   3   6  12       16.31       15.59      2.39 o 
   4   6  12        0.46        0.17      0.50 o 
  -4   7  12       26.20       29.72      1.99 o 
  -3   7  12        2.08        2.52      0.58 o 
  -2   7  12        0.00        0.60      0.38 o 
  -1   7  12      185.60      171.14      3.17 o 
   0   7  12        8.52        9.25      0.38 o 
   1   7  12       57.99       54.24      1.32 o 
   2   7  12      336.54      301.25     12.86 o 
   3   7  12       27.76       30.36      1.68 o 
   4   7  12        2.50        1.96      0.64 o 
  -3   8  12        9.18        7.91      0.79 o 
  -2   8  12        0.21        0.00      0.41 o 
  -1   8  12       32.21       27.65      0.83 o 
   0   8  12        8.96       12.46      0.48 o 
   1   8  12      171.88      153.56      3.01 o 
   2   8  12       22.58       23.53      2.34 o 
   3   8  12        0.05        0.00      0.46 o 
  -3   9  12       26.39       27.60      1.71 o 
  -2   9  12       36.08       34.31      1.32 o 
  -1   9  12        0.09        0.07      0.33 o 
   0   9  12      149.72      144.41      2.82 o 
   1   9  12        7.82        6.41      0.49 o 
   2   9  12        0.67        0.00      0.36 o 
   3   9  12       18.52       18.85      2.29 o 
  -3  10  12        0.32        0.91      0.52 o 
  -2  10  12       23.09       20.16      1.02 o 
  -1  10  12        7.59        8.58      0.53 o 
   0  10  12        8.47        9.65      0.55 o 
   1  10  12       33.09       29.04      0.96 o 
   2  10  12        3.74        3.10      0.56 o 
   3  10  12        0.08        0.66      0.50 o 
  -3  11  12        2.28        2.67      0.60 o 
  -2  11  12        1.57        1.76      0.68 o 
  -1  11  12        0.03        0.00      0.28 o 
   0  11  12      106.42      110.23      2.33 o 
   1  11  12       36.76       33.90      1.34 o 
   2  11  12       23.07       21.09      1.92 o 
   3  11  12       14.46       19.18      1.71 o 
  -2  12  12       11.29       10.38      0.88 o 
  -1  12  12        1.78        2.07      0.39 o 
   0  12  12       85.33       87.44      2.42 o 
   1  12  12        0.18        0.00      0.44 o 
   2  12  12        0.64        0.27      0.46 o 
  -2  13  12        8.82       11.04      0.67 o 
  -1  13  12       40.45       44.36      1.55 o 
   0  13  12       54.90       60.46      1.91 o 
   1  13  12        4.10        4.18      0.61 o 
   2  13  12        7.29        6.76      0.78 o 
  -1  14  12        2.21        2.58      0.60 o 
   0  14  12       71.67       74.97      3.21 o 
   1  14  12        4.06        5.33      0.84 o 
  -4   1  13        0.00        0.00      0.38 o 
  -3   1  13        6.60        7.89      0.47 o 
  -2   1  13        7.77       10.70      0.79 o 
  -1   1  13       24.26       26.76      0.79 o 
   0   1  13        9.16       13.73      0.38 o 
   1   1  13      116.64      139.55      2.40 o 
   2   1  13       23.10       21.36      0.76 o 
   3   1  13       46.77       42.65      1.78 o 
   4   1  13        1.27        0.86      0.56 o 
  -4   2  13        2.92        1.86      0.47 o 
  -3   2  13        1.05        0.00      0.37 o 
  -2   2  13        4.15        7.34      0.58 o 
  -1   2  13        1.13        1.67      0.27 o 
   0   2  13      312.55      296.67      4.01 o 
   1   2  13       71.08       79.11      1.53 o 
   2   2  13       69.65       81.27      1.91 o 
   3   2  13       53.45       50.42      3.65 o 
   4   2  13        4.18        4.38      0.74 o 
  -4   3  13        0.57        1.47      0.55 o 
  -3   3  13        0.12        0.11      0.45 o 
  -2   3  13       44.30       45.16      1.17 o 
  -1   3  13        0.11        0.22      0.16 o 
   0   3  13      184.00      175.55      2.79 o 
   1   3  13        0.51        0.46      0.21 o 
   2   3  13       44.89       54.94      1.46 o 
   3   3  13       33.67       33.24      1.74 o 
   4   3  13        0.01        0.00      0.49 o 
  -4   4  13        5.61        6.52      0.79 o 
  -3   4  13       44.98       40.58      1.51 o 
  -2   4  13       19.82       17.35      0.69 o 
  -1   4  13       60.93       79.86      1.43 o 
   0   4  13      282.17      292.01      5.01 o 
   1   4  13       15.21       11.36      0.65 o 
   2   4  13      105.30       99.96      2.72 o 
   3   4  13        0.10        0.00      0.54 o 
   4   4  13        6.34        5.45      0.79 o 
  -4   5  13       60.05       61.43      2.11 o 
  -3   5  13        6.58        5.45      0.64 o 
  -2   5  13        4.81        5.64      0.55 o 
  -1   5  13       37.01       36.21      0.81 o 
   0   5  13       32.87       36.85      0.88 o 
   1   5  13        0.75        0.57      0.22 o 
   2   5  13      109.44       89.13      2.03 o 
   3   5  13        0.67        0.04      0.33 o 
   4   5  13       30.16       35.03      3.89 o 
  -4   6  13       42.25       43.18      1.76 o 
  -3   6  13       18.15       15.50      0.96 o 
  -2   6  13        0.72        0.10      0.53 o 
  -1   6  13        4.35        4.71      0.31 o 
   0   6  13       33.36       39.87      0.78 o 
   1   6  13      122.18      115.91      2.83 o 
   2   6  13      200.62      169.15      5.16 o 
   3   6  13      111.96      106.40      8.89 o 
   4   6  13        0.44        0.00      0.51 o 
  -3   7  13        9.18       10.69      0.84 o 
  -2   7  13       76.68       74.55      2.11 o 
  -1   7  13        6.58        7.54      0.59 o 
   0   7  13       52.48       54.47      1.01 o 
   1   7  13       31.84       32.56      0.98 o 
   2   7  13       16.49       16.89      0.77 o 
   3   7  13       59.11       60.35      7.31 o 
  -3   8  13       53.31       55.71      1.88 o 
  -2   8  13        9.20        8.88      0.70 o 
  -1   8  13      123.92      127.11      2.50 o 
   0   8  13      607.60      565.55     16.10 o 
   1   8  13      136.35      129.05      2.81 o 
   2   8  13       38.92       34.80      1.18 o 
   3   8  13       44.73       50.82      3.26 o 
  -3   9  13       35.58       39.88      2.41 o 
  -2   9  13      114.34      111.97      2.92 o 
  -1   9  13       56.62       55.06      1.34 o 
   0   9  13       14.91       15.60      0.68 o 
   1   9  13      195.26      195.37      3.75 o 
   2   9  13        8.54        7.62      0.72 o 
   3   9  13       12.62       13.22      0.95 o 
  -3  10  13        4.99        4.69      0.72 o 
  -2  10  13        0.45        0.86      0.49 o 
  -1  10  13        0.22        0.00      0.28 o 
   0  10  13        0.98        1.78      0.63 o 
   1  10  13      178.60      173.00      4.13 o 
   2  10  13        0.03        0.00      0.42 o 
   3  10  13        0.77        1.36      0.57 o 
  -2  11  13       22.19       20.51      1.05 o 
  -1  11  13        1.48        1.42      0.37 o 
   0  11  13        0.19        0.36      0.40 o 
   1  11  13        0.71        0.93      0.51 o 
   2  11  13       18.96       19.30      1.06 o 
  -2  12  13        0.66        1.73      0.53 o 
  -1  12  13        3.75        3.43      0.77 o 
   0  12  13        8.80       11.50      0.78 o 
   1  12  13       26.84       27.84      1.24 o 
   2  12  13        5.23        4.50      0.64 o 
  -1  13  13        0.52        1.06      0.42 o 
   0  13  13        1.39        1.54      0.49 o 
   1  13  13        0.22        0.05      0.46 o 
  -1  14  13        1.70        1.87      0.54 o 
   0  14  13       21.30       20.04      1.52 o 
   1  14  13        0.02        0.51      0.48 o 
  -4   0  14       17.33       14.22      1.45 o 
  -3   0  14       53.67       59.52      1.85 o 
  -2   0  14       44.17       33.27      1.20 o 
  -1   0  14       54.73       40.24      1.84 o 
   0   0  14       40.25       41.15      1.26 o 
   1   0  14       15.90       20.03      0.92 o 
   2   0  14      628.04      632.36     13.79 o 
   4   0  14       12.23       16.09      1.78 o 
  -4   1  14        0.99        1.10      0.44 o 
  -3   1  14        0.07        0.02      0.28 o 
  -2   1  14       80.05       85.18      1.60 o 
  -1   1  14      115.44       78.12      1.95 o 
   0   1  14      467.21      472.83      7.08 o 
   1   1  14      181.12      179.60      3.01 o 
   2   1  14       36.55       21.96      0.79 o 
   3   1  14       23.29       27.17      1.33 o 
   4   1  14       95.46      119.53     10.08 o 
  -4   2  14       14.50       14.15      0.81 o 
  -3   2  14        2.96        3.75      0.47 o 
  -2   2  14        0.40        0.00      0.26 o 
  -1   2  14      114.94      100.03      2.05 o 
   0   2  14      377.40      366.44      5.78 o 
   1   2  14      189.70      195.91      3.25 o 
   2   2  14        9.05        6.82      0.50 o 
   3   2  14       22.44       20.68      1.15 o 
   4   2  14       10.13       12.19      1.06 o 
  -4   3  14        1.33        1.04      0.56 o 
  -3   3  14        1.45        0.95      0.60 o 
  -2   3  14       11.37       10.40      0.58 o 
  -1   3  14       42.51       43.23      1.09 o 
   0   3  14      110.78      118.60      2.63 o 
   1   3  14      445.38      433.04      6.66 o 
   2   3  14      112.39      104.54      2.95 o 
   3   3  14        1.19        0.50      0.49 o 
   4   3  14        7.16        8.77      0.93 o 
  -4   4  14       48.77       49.81      2.17 o 
  -3   4  14        6.58        7.31      0.72 o 
  -2   4  14       87.10       86.74      1.90 o 
  -1   4  14        8.88       11.05      0.54 o 
   0   4  14       97.02       95.13      1.49 o 
   1   4  14       56.66       57.40      1.25 o 
   2   4  14      113.95      101.98      3.25 o 
   3   4  14        0.06        0.00      0.40 o 
   4   4  14       14.42       19.59      2.48 o 
  -4   5  14       15.96       18.49      1.19 o 
  -3   5  14       19.01       15.86      1.33 o 
  -2   5  14        2.25        1.99      0.42 o 
  -1   5  14      219.45      204.90      3.81 o 
   0   5  14       53.50       58.01      1.45 o 
   1   5  14       18.99       19.94      0.68 o 
   2   5  14      268.61      231.96      6.26 o 
   3   5  14        0.21        0.00      0.34 o 
  -3   6  14        3.27        3.91      0.62 o 
  -2   6  14       16.12       14.29      0.96 o 
  -1   6  14      168.09      165.50      2.87 o 
   0   6  14        4.47        3.77      0.31 o 
   1   6  14      102.78       90.86      1.98 o 
   2   6  14       63.85       61.86      1.61 o 
   3   6  14       22.41       21.27      1.70 o 
  -3   7  14        2.86        3.17      0.61 o 
  -2   7  14       21.16       24.62      1.08 o 
  -1   7  14        0.15        0.43      0.23 o 
   0   7  14        0.26        0.12      0.22 o 
   1   7  14       33.87       32.00      1.08 o 
   2   7  14       37.84       37.34      1.41 o 
   3   7  14       13.67       18.29      1.29 o 
  -3   8  14       42.92       47.55      1.74 o 
  -2   8  14        7.22       10.99      0.85 o 
  -1   8  14       48.11       49.58      1.24 o 
   0   8  14      185.35      178.91      3.35 o 
   1   8  14      363.79      354.54      6.63 o 
   2   8  14       49.22       42.66      1.50 o 
   3   8  14       28.19       33.07      1.92 o 
  -3   9  14        5.74        5.78      0.72 o 
  -2   9  14        0.25        0.00      0.62 o 
  -1   9  14       13.48       10.42      0.57 o 
   0   9  14       28.13       27.62      1.12 o 
   1   9  14      307.79      290.23      5.34 o 
   2   9  14        3.17        1.37      0.47 o 
   3   9  14        0.00        0.12      0.47 o 
  -3  10  14        1.43        2.61      0.60 o 
  -2  10  14        0.83        1.31      0.62 o 
  -1  10  14        9.90       11.22      0.61 o 
   0  10  14        0.06        0.05      0.40 o 
   1  10  14       66.34       59.75      2.84 o 
   2  10  14        0.16        0.00      0.65 o 
  -2  11  14        8.16        7.70      0.86 o 
  -1  11  14        7.68        9.26      0.58 o 
   0  11  14        1.85        0.60      0.42 o 
   1  11  14       36.12       32.43      1.33 o 
   2  11  14        2.16        1.35      0.53 o 
  -2  12  14       10.34       10.82      0.85 o 
  -1  12  14        1.39        2.35      0.43 o 
   0  12  14        0.44        1.23      0.45 o 
   1  12  14        1.54        1.48      0.52 o 
   2  12  14       32.75       34.08      1.50 o 
  -1  13  14       43.38       46.95      1.34 o 
   0  13  14       66.35       73.07      2.77 o 
   1  13  14        1.99        3.13      0.61 o 
  -4   1  15        0.66        0.02      0.51 o 
  -3   1  15       15.74       14.99      0.66 o 
  -2   1  15        6.18        7.80      0.45 o 
  -1   1  15       40.68       36.87      1.00 o 
   0   1  15       18.03       17.73      0.56 o 
   1   1  15        2.28        3.23      0.32 o 
   2   1  15       43.16       43.46      1.17 o 
   3   1  15        2.54        2.44      0.61 o 
   4   1  15        8.29        9.15      1.01 o 
  -4   2  15        1.08        1.57      0.49 o 
  -3   2  15        0.10        1.88      1.70 o 
  -2   2  15        0.01        0.00      0.24 o 
  -1   2  15        9.85        7.99      0.60 o 
   0   2  15       42.69       47.23      1.46 o 
   1   2  15        0.28        0.98      0.39 o 
   2   2  15      142.96      153.25      2.79 o 
   3   2  15        0.57        0.00      0.46 o 
   4   2  15        0.05        0.46      0.63 o 
  -4   3  15        0.01        0.22      0.47 o 
  -3   3  15        0.10        0.30      0.61 o 
  -2   3  15       33.42       34.82      1.03 o 
  -1   3  15       32.35       29.60      0.87 o 
   0   3  15       19.61       18.89      2.39 o 
   1   3  15      296.29      277.56      4.91 o 
   2   3  15       11.76       12.65      0.72 o 
   3   3  15        7.50        3.90      1.00 o 
  -3   4  15        0.11        0.04      0.43 o 
  -2   4  15       80.39       80.75      1.83 o 
  -1   4  15      188.16      177.50      4.15 o 
   0   4  15       23.91       20.64      2.26 o 
   1   4  15      434.44      431.52      6.68 o 
   2   4  15        3.05        3.18      0.45 o 
   3   4  15       11.38       14.24      0.82 o 
  -3   5  15        1.91        0.34      0.83 o 
  -2   5  15       40.07       48.74      1.60 o 
  -1   5  15      132.34      127.39      2.56 o 
   0   5  15       87.52       87.01      2.14 o 
   1   5  15       17.56       16.79      0.66 o 
   2   5  15      126.45      115.32      3.63 o 
   3   5  15        8.24        8.44      0.65 o 
  -3   6  15        4.22        5.98      0.70 o 
  -2   6  15        0.14        0.25      0.38 o 
  -1   6  15        0.34        1.18      0.31 o 
   0   6  15        0.35        0.00      0.23 o 
   1   6  15        6.82        6.62      0.50 o 
   2   6  15      141.27      137.84      6.63 o 
   3   6  15        8.44        8.27      0.86 o 
  -3   7  15        9.32        8.26      0.80 o 
  -2   7  15       11.94       11.81      0.78 o 
  -1   7  15      210.31      201.07      4.60 o 
   0   7  15      123.15      114.10      2.70 o 
   1   7  15       32.27       33.43      1.06 o 
   2   7  15        6.73        8.77      0.62 o 
   3   7  15        1.29        2.14      0.59 o 
  -3   8  15       51.49       49.86      2.53 o 
  -2   8  15       31.80       29.51      1.23 o 
  -1   8  15       15.86       13.94      4.02 o 
   0   8  15        6.00        7.28      0.73 o 
   1   8  15       88.36       91.70      3.10 o 
   2   8  15       10.43       10.30      0.65 o 
   3   8  15        6.97        7.39      0.84 o 
  -3   9  15        0.66        1.50      0.60 o 
  -2   9  15        1.02        0.40      0.67 o 
  -1   9  15        5.74        5.43      0.45 o 
   0   9  15        0.86        1.00      0.42 o 
   1   9  15        9.65       10.86      0.64 o 
   2   9  15        2.17        3.15      0.58 o 
   3   9  15       47.11       51.80      3.91 o 
  -2  10  15       10.89        8.95      1.03 o 
  -1  10  15       14.33       14.87      0.70 o 
   0  10  15       61.96       61.32      1.91 o 
   1  10  15       33.98       30.76      1.04 o 
   2  10  15        0.58        0.41      0.47 o 
  -2  11  15        0.06        0.06      0.47 o 
  -1  11  15        9.02        8.53      0.57 o 
   0  11  15        1.59        0.73      0.45 o 
   1  11  15        9.80        7.29      0.73 o 
   2  11  15        0.23        0.00      0.46 o 
  -1  12  15       39.72       42.40      1.25 o 
   0  12  15        2.21        2.60      0.97 o 
   1  12  15        2.85        4.18      0.68 o 
  -1  13  15        2.22        2.31      0.46 o 
   0  13  15        1.87        1.67      0.54 o 
  -3   0  16       22.92       23.13      1.10 o 
  -2   0  16       52.85       58.41      1.78 o 
  -1   0  16      233.29      223.27      5.00 o 
   0   0  16      158.40      156.06      3.69 o 
   1   0  16       55.49       48.14      1.61 o 
   2   0  16      176.98      171.46      4.36 o 
   3   0  16       48.98       73.52      3.44 o 
  -3   1  16        4.22        6.17      0.46 o 
  -2   1  16        0.25        1.02      0.29 o 
  -1   1  16       34.92       29.42      1.47 o 
   0   1  16       21.87       20.14      0.75 o 
   1   1  16      363.22      347.12      5.46 o 
   2   1  16      123.66      114.57      2.25 o 
   3   1  16       13.13       12.59      1.09 o 
  -3   2  16        5.56        5.93      0.54 o 
  -2   2  16       22.24       22.17      0.73 o 
  -1   2  16      177.28      167.60      3.23 o 
   0   2  16       16.51       18.56      1.42 o 
   1   2  16      455.38      451.96      6.99 o 
   2   2  16        4.07        4.27      0.46 o 
   3   2  16       33.31       40.28      2.39 o 
  -3   3  16        4.49        4.18      0.49 o 
  -2   3  16       42.50       50.49      1.33 o 
  -1   3  16       84.17       69.55      2.26 o 
   0   3  16       58.43       56.59      1.49 o 
   1   3  16        0.85        0.69      0.42 o 
   2   3  16       51.52       42.04      1.31 o 
   3   3  16        3.21        2.68      0.61 o 
  -3   4  16        2.62        1.71      0.55 o 
  -2   4  16        1.19        1.86      0.63 o 
  -1   4  16       14.14       12.17      0.60 o 
   0   4  16        1.82        1.29      0.41 o 
   1   4  16      253.28      239.34      3.95 o 
   2   4  16      211.35      193.46      4.05 o 
   3   4  16        1.17        0.00      0.37 o 
  -3   5  16        0.89        0.73      0.65 o 
  -2   5  16       10.19       12.18      0.81 o 
  -1   5  16        2.24        0.95      0.29 o 
   0   5  16      131.43      127.93      3.39 o 
   1   5  16        0.02        0.20      0.29 o 
   2   5  16      122.79      117.33      4.37 o 
   3   5  16       32.70       35.49      1.26 o 
  -3   6  16        5.43        5.05      0.70 o 
  -2   6  16        0.27        0.00      0.94 o 
  -1   6  16        7.30        8.95      0.69 o 
   0   6  16        4.25        5.35      0.77 o 
   1   6  16       74.74       68.37      1.65 o 
   2   6  16       56.04       60.50      1.61 o 
   3   6  16        7.33        7.94      1.34 o 
  -3   7  16       12.97       16.06      1.06 o 
  -2   7  16       44.91       45.03      1.78 o 
  -1   7  16      186.74      176.18      4.13 o 
   0   7  16       35.81       34.29      1.06 o 
   1   7  16      168.30      158.61      3.21 o 
   2   7  16       57.41       54.68      2.23 o 
   3   7  16        6.32        7.23      1.72 o 
  -3   8  16        2.27        1.79      0.57 o 
  -2   8  16        1.00        0.74      0.43 o 
  -1   8  16        1.35        0.74      0.42 o 
   0   8  16        8.40        8.21      0.52 o 
   1   8  16       73.83       69.57      1.75 o 
   2   8  16        6.72        8.35      0.62 o 
   3   8  16        4.41        4.81      0.75 o 
  -2   9  16        1.03        1.36      0.49 o 
  -1   9  16        0.14        0.13      0.39 o 
   0   9  16      441.24      438.57     14.32 o 
   1   9  16       20.39       20.66      1.31 o 
   2   9  16        1.81        3.17      0.60 o 
  -2  10  16        5.96        5.55      0.71 o 
  -1  10  16        6.49        6.66      0.66 o 
   0  10  16       47.79       53.03      1.76 o 
   1  10  16        4.98        4.53      0.48 o 
   2  10  16        4.55        4.55      0.67 o 
  -1  11  16        9.80       12.72      0.86 o 
   0  11  16       32.45       34.67      1.37 o 
   1  11  16        4.86        5.78      0.88 o 
  -1  12  16       29.27       34.61      1.41 o 
   0  12  16        9.36        9.95      0.86 o 
   1  12  16        0.16        0.16      0.68 o 
  -3   1  17        0.17        0.18      0.31 o 
  -2   1  17        7.44       10.50      0.53 o 
  -1   1  17       29.36       31.01      1.21 o 
   0   1  17       71.84       70.73      2.15 o 
   1   1  17       88.11       91.58      1.81 o 
   2   1  17       77.82       88.59      1.89 o 
   3   1  17       18.11       17.23      1.20 o 
  -3   2  17       14.12       13.31      0.75 o 
  -2   2  17        3.98        3.08      0.36 o 
  -1   2  17       19.15       17.18      2.91 o 
   0   2  17      390.67      380.72      8.64 o 
   1   2  17      196.84      195.14      3.33 o 
   2   2  17       15.05       13.70      0.68 o 
   3   2  17        8.82       11.96      2.08 o 
  -3   3  17       12.49       16.22      0.82 o 
  -2   3  17       15.95       14.18      0.60 o 
  -1   3  17       19.31       19.53      0.97 o 
   0   3  17      214.50      231.60      4.38 o 
   1   3  17       20.46       23.97      0.81 o 
   2   3  17       19.14       14.27      0.78 o 
   3   3  17       18.86       23.19      1.80 o 
  -3   4  17       11.33       14.83      0.97 o 
  -2   4  17        1.36        1.07      0.44 o 
  -1   4  17       37.80       36.89      1.06 o 
   0   4  17       20.54       23.77      1.54 o 
   1   4  17      122.23      114.16      3.70 o 
   2   4  17       16.71       18.52      0.92 o 
   3   4  17       23.29       25.65      1.57 o 
  -3   5  17        0.03        0.00      0.48 o 
  -2   5  17       31.78       29.09      1.22 o 
  -1   5  17        7.50        9.77      0.57 o 
   0   5  17       63.04       60.39      2.33 o 
   1   5  17        5.01        6.10      0.47 o 
   2   5  17        6.64        8.27      0.64 o 
   3   5  17        7.43        8.38      0.70 o 
  -3   6  17        1.91        2.80      0.61 o 
  -2   6  17       91.85       91.74      2.54 o 
  -1   6  17      138.99      134.98      4.30 o 
   0   6  17        6.23        6.18      0.51 o 
   1   6  17       91.47       84.77      1.96 o 
   2   6  17        0.36        1.40      0.42 o 
   3   6  17        0.00        0.12      0.38 o 
  -3   7  17       10.69       11.77      0.95 o 
  -2   7  17        2.78        3.50      0.58 o 
  -1   7  17        4.06        4.57      0.58 o 
   0   7  17       57.89       58.05      1.51 o 
   1   7  17       27.52       25.23      0.94 o 
   2   7  17       38.78       40.56      2.15 o 
  -2   8  17        1.44        2.31      0.54 o 
  -1   8  17       55.48       53.96      1.71 o 
   0   8  17       59.92       60.51      1.58 o 
   1   8  17       40.12       35.20      1.79 o 
   2   8  17        5.00        5.71      0.58 o 
  -2   9  17        2.93        2.20      0.55 o 
  -1   9  17        7.45        8.97      0.84 o 
   0   9  17        0.00        0.16      0.41 o 
   1   9  17        4.36        5.42      0.61 o 
   2   9  17        0.31        0.10      0.82 o 
  -2  10  17        0.33        1.47      0.54 o 
  -1  10  17        7.97        8.88      0.74 o 
   0  10  17       90.30       85.62      3.47 o 
   1  10  17        6.32        4.93      0.62 o 
   2  10  17        1.31        1.61      0.56 o 
  -1  11  17       18.00       19.66      1.07 o 
   0  11  17        6.79        5.06      0.77 o 
   1  11  17        0.01        0.00      0.42 o 
   0  12  17        6.44       10.23      0.80 o 
  -3   0  18        7.29       10.88      1.71 o 
  -2   0  18        2.46        2.68      0.51 o 
  -1   0  18        3.35        3.03      0.71 o 
   0   0  18      434.32      421.74     13.54 o 
   1   0  18        0.02        0.00      0.34 o 
   2   0  18       69.00       64.49      2.18 o 
   3   0  18       22.95       20.26      1.85 o 
  -3   1  18       14.89       13.51      1.01 o 
  -2   1  18       37.98       33.72      0.93 o 
  -1   1  18       14.28       13.87      0.85 o 
   0   1  18      304.16      304.95      7.97 o 
   1   1  18       48.84       51.71      1.23 o 
   2   1  18        3.05        2.68      0.43 o 
   3   1  18        3.96        7.57      2.24 o 
  -3   2  18        1.09        1.06      0.41 o 
  -2   2  18        0.31        0.83      0.31 o 
  -1   2  18        6.31        6.98      0.66 o 
   0   2  18        0.00        1.73      0.62 o 
   1   2  18      108.99      113.60      3.06 o 
   2   2  18        0.02        0.00      0.32 o 
   3   2  18       10.10       10.19      0.95 o 
  -3   3  18        2.56        2.15      0.48 o 
  -2   3  18       17.97       16.77      0.66 o 
  -1   3  18      107.52      108.76      3.85 o 
   0   3  18       50.42       49.48      1.75 o 
   1   3  18      316.96      318.74      5.14 o 
   2   3  18        0.81        0.00      0.43 o 
   3   3  18       11.30       16.04      1.31 o 
  -3   4  18        6.31        7.41      0.61 o 
  -2   4  18        2.05        5.14      0.65 o 
  -1   4  18        1.33        2.75      0.69 o 
   0   4  18      121.81      116.55      3.20 o 
   1   4  18      218.80      220.48      4.03 o 
   2   4  18       37.31       32.51      1.15 o 
   3   4  18        0.00        0.00      0.38 o 
  -3   5  18       11.45       14.35      0.99 o 
  -2   5  18       18.69       18.21      1.16 o 
  -1   5  18        5.67        6.12      0.51 o 
   0   5  18       76.25       75.22      4.47 o 
   1   5  18        0.01        0.00      0.31 o 
   2   5  18        0.50        1.53      0.43 o 
   3   5  18        9.48       11.51      0.80 o 
  -2   6  18       26.71       29.95      1.27 o 
  -1   6  18       40.70       36.63      1.12 o 
   0   6  18        1.21        0.09      0.36 o 
   1   6  18       17.77       16.20      0.82 o 
   2   6  18        2.00        2.01      0.46 o 
  -2   7  18       11.74       12.17      0.87 o 
  -1   7  18       11.89       12.01      0.80 o 
   0   7  18        0.78        0.51      0.35 o 
   1   7  18        0.89        0.55      0.45 o 
   2   7  18        1.19        1.62      0.44 o 
  -2   8  18        2.38        1.81      0.55 o 
  -1   8  18       30.95       26.36      1.13 o 
   0   8  18      101.06       98.15      2.76 o 
   1   8  18        0.15        0.00      0.51 o 
   2   8  18       44.55       45.87      2.09 o 
  -2   9  18        8.24        8.66      0.80 o 
  -1   9  18       10.90       10.05      0.76 o 
   0   9  18        0.26        1.53      0.47 o 
   1   9  18       11.01       10.49      0.83 o 
   2   9  18        2.53        2.96      0.73 o 
  -1  10  18        5.56        5.61      0.65 o 
   0  10  18        0.65        1.01      0.47 o 
   1  10  18        6.16        8.84      0.76 o 
   0  11  18       16.24       18.66      1.04 o 
  -3   1  19        1.29        0.47      0.45 o 
  -2   1  19        0.26        0.07      0.28 o 
  -1   1  19      104.97      106.83      2.94 o 
   0   1  19      142.08      140.57      3.74 o 
   1   1  19        3.83        4.12      0.42 o 
   2   1  19        2.85        1.65      0.39 o 
   3   1  19        0.04        0.59      0.61 o 
  -3   2  19        7.08        7.60      0.64 o 
  -2   2  19        0.00        0.14      0.42 o 
  -1   2  19        4.58        3.82      0.59 o 
   0   2  19        4.72        7.23      0.76 o 
   1   2  19        8.57        7.52      0.63 o 
   2   2  19       11.34       13.40      0.80 o 
   3   2  19        6.65        7.51      1.09 o 
  -3   3  19        0.41        0.45      0.42 o 
  -2   3  19        3.85        4.29      0.58 o 
  -1   3  19        0.59        0.20      0.43 o 
   0   3  19      154.76      152.73      3.99 o 
   1   3  19      261.00      255.01      5.13 o 
   2   3  19        7.12        7.45      0.57 o 
  -2   4  19       10.43       10.51      0.91 o 
  -1   4  19        6.66        6.13      0.67 o 
   0   4  19        5.35        4.99      0.69 o 
   1   4  19        0.01        0.00      0.65 o 
   2   4  19       12.07       16.82      0.85 o 
  -2   5  19       47.67       46.16      1.63 o 
  -1   5  19       23.80       25.23      1.61 o 
   0   5  19        3.69        4.25      0.62 o 
   1   5  19       82.11       83.83      2.09 o 
   2   5  19        0.83        0.58      0.39 o 
  -2   6  19        1.30        0.40      0.49 o 
  -1   6  19       20.63       21.64      1.20 o 
   0   6  19        0.02        0.00      0.46 o 
   1   6  19       27.63       30.07      1.12 o 
   2   6  19        7.11        6.33      0.61 o 
  -2   7  19       23.74       25.22      1.20 o 
  -1   7  19       85.85       88.43      3.70 o 
   0   7  19       20.43       20.84      1.37 o 
   1   7  19        1.62        1.86      0.51 o 
   2   7  19       42.44       51.03      1.54 o 
  -1   8  19       10.36       12.15      1.26 o 
   0   8  19       10.16       10.80      0.90 o 
   1   8  19        0.94        0.70      0.55 o 
  -1   9  19        0.11        0.49      0.46 o 
   0   9  19       83.90       85.12      3.67 o 
   1   9  19       14.79       15.19      0.99 o 
   0  10  19        2.16        1.87      0.85 o 
  -2   0  20       11.62        9.20      1.12 o 
  -1   0  20      272.39      259.83      8.78 o 
   0   0  20       32.98       29.43      1.89 o 
   1   0  20       80.61       83.07      3.74 o 
   2   0  20       17.80       19.77      1.16 o 
  -2   1  20        4.52        5.19      0.67 o 
  -1   1  20        6.34        6.17      0.71 o 
   0   1  20        0.07        0.94      1.14 o 
   1   1  20        0.01        0.01      0.38 o 
   2   1  20        2.14        1.48      0.40 o 
  -2   2  20        9.67       11.36      0.87 o 
  -1   2  20       10.10       12.88      0.91 o 
   0   2  20      158.15      158.97      4.17 o 
   1   2  20        0.43        0.32      0.37 o 
   2   2  20        0.24        0.12      0.39 o 
  -2   3  20       24.35       25.97      0.99 o 
  -1   3  20       54.60       57.27      2.23 o 
   0   3  20        0.62        0.72      0.49 o 
   1   3  20        0.98        0.94      0.40 o 
   2   3  20       18.47       19.66      0.83 o 
  -2   4  20       60.23       61.40      1.96 o 
  -1   4  20        0.02        0.07      0.47 o 
   0   4  20        1.43        1.98      0.58 o 
   1   4  20       18.84       23.55      1.01 o 
   2   4  20       37.78       40.17      1.35 o 
  -2   5  20        1.11        1.64      0.53 o 
  -1   5  20        8.75        6.72      1.37 o 
   0   5  20       28.42       27.62      1.97 o 
   1   5  20        0.78        1.33      0.44 o 
   2   5  20       13.46       16.91      1.04 o 
  -2   6  20        2.29        2.76      0.61 o 
  -1   6  20        0.61        1.66      0.80 o 
   0   6  20       11.13       10.05      1.88 o 
   1   6  20        1.96        0.83      0.41 o 
   2   6  20        3.27        4.08      0.58 o 
  -1   7  20       39.06       30.84      1.94 o 
   0   7  20        5.94        7.36      0.79 o 
   1   7  20       25.95       27.22      2.10 o 
  -1   8  20       14.93       14.94      1.48 o 
   0   8  20       32.27       33.23      1.51 o 
   1   8  20        0.16        0.00      0.44 o 
   0   9  20       12.88       13.13      1.40 o 
  -2   1  21        0.06        0.26      0.48 o 
  -1   1  21       35.26       31.99      1.39 o 
   0   1  21       16.57       18.52      1.13 o 
   1   1  21       21.40       19.05      1.18 o 
   2   1  21       28.14       28.62      1.00 o 
  -2   2  21        0.64        0.44      0.49 o 
  -1   2  21       24.72       22.30      1.97 o 
   0   2  21      119.10      115.59      3.32 o 
   1   2  21        3.82        2.58      0.62 o 
   2   2  21        1.56        1.75      0.48 o 
  -2   3  21       10.93       14.10      1.01 o 
  -1   3  21        8.45        9.12      1.33 o 
   0   3  21      109.95      111.09      3.22 o 
   1   3  21       40.98       45.36      2.45 o 
   2   3  21        3.27        4.40      0.56 o 
  -2   4  21        1.33        2.55      0.94 o 
  -1   4  21        1.72        2.30      0.59 o 
   0   4  21        6.26        8.02      1.12 o 
   1   4  21       16.66       20.42      0.95 o 
   2   4  21       12.63       14.58      0.87 o 
  -1   5  21        2.87        4.17      0.68 o 
   0   5  21        6.39        6.52      1.46 o 
   1   5  21        1.84        4.29      0.55 o 
  -1   6  21        7.60        8.07      1.18 o 
   0   6  21        9.15        8.31      1.16 o 
   1   6  21       65.74       68.88      1.88 o 
  -1   7  21        3.64        4.93      0.96 o 
   0   7  21       14.20       16.45      1.11 o 
   1   7  21        0.35        0.29      0.46 o 
  -1   0  22       31.46       30.16      1.95 o 
   0   0  22        7.30       10.15      1.32 o 
   1   0  22       16.03       16.18      1.65 o 
  -1   1  22       61.25       59.68      2.07 o 
   0   1  22       10.14       10.46      0.91 o 
   1   1  22        9.83       11.39      0.99 o 
  -1   2  22        0.40        1.38      0.57 o 
   0   2  22       39.66       40.79      1.73 o 
   1   2  22        0.01        0.69      0.72 o 
  -1   3  22        0.08        0.06      0.50 o 
   0   3  22        0.94        1.31      0.59 o 
   1   3  22        3.36        3.97      0.71 o 
  -1   4  22       37.80       41.22      1.70 o 
   0   4  22       75.08       74.04      2.48 o 
   1   4  22        0.27        0.80      0.59 o 
  -1   5  22        2.90        3.18      0.67 o 
   0   5  22        0.11        0.41      0.68 o 
   1   5  22        7.49        9.02      1.23 o 
   0   6  22        0.12        0.00      0.53 o 
  -1   1  23       19.99       23.28      1.29 o 
   0   1  23        7.59        6.02      0.80 o 
   1   1  23        0.35        0.82      0.59 o 
   0   2  23       31.98       34.50      1.62 o 
   0   3  23        3.84        4.56      0.77 o 
                                                 
